# Supplementary material for: Transcriptome Analysis Identifies Candidate Genes and Signaling Pathways Associated With Feed Efficiency in Xiayan Chicken
Source: Front Genet. 2021 Mar 17;12:607719. doi: 10.3389/fgene.2021.607719 (PMC8010316; doi:10.3389/fgene.2021.607719)
Supplement: Supplementary file 3 [file Table_3.XLSX]

## Sheet: RFI_MALE_modle_gene_GO
	ONTOLOGY	ID	Description	GeneRatio	BgRatio	pvalue	p.adjust	qvalue	geneID	Count
GO:0006412	BP	GO:0006412	translation	44028	93/2052	2.57129e-06	0.000585248	0.000565077	RPLP0/EEF1B2/RPLP1/RPL15/RPL36/RPL13/RPS27A	7
GO:0043043	BP	GO:0043043	peptide biosynthetic process	44028	94/2052	2.76713e-06	0.000585248	0.000565077	RPLP0/EEF1B2/RPLP1/RPL15/RPL36/RPL13/RPS27A	7
GO:0043604	BP	GO:0043604	amide biosynthetic process	44028	109/2052	7.58637e-06	0.00106968	0.00103281	RPLP0/EEF1B2/RPLP1/RPL15/RPL36/RPL13/RPS27A	7
GO:0006518	BP	GO:0006518	peptide metabolic process	44028	114/2052	1.02681e-05	0.00108585	0.00104842	RPLP0/EEF1B2/RPLP1/RPL15/RPL36/RPL13/RPS27A	7
GO:0002181	BP	GO:0002181	cytoplasmic translation	43937	23/2052	2.00073e-05	0.00169262	0.00163428	RPLP0/RPLP1/RPL15/RPL36	4
GO:0043603	BP	GO:0043603	cellular amide metabolic process	44028	134/2052	3.02168e-05	0.00213029	0.00205687	RPLP0/EEF1B2/RPLP1/RPL15/RPL36/RPL13/RPS27A	7
GO:1901566	BP	GO:1901566	organonitrogen compound biosynthetic process	44059	238/2052	0.000163792	0.0098977	0.00955657	RPLP0/EEF1B2/RPLP1/RPL15/RPL36/RPL13/RPS27A/ALDOB	8
GO:0006414	BP	GO:0006414	translational elongation	43877	11/2052	0.0030103	0.141484	0.136608	EEF1B2/RPLP1	2
GO:0042273	BP	GO:0042273	ribosomal large subunit biogenesis	43877	11/2052	0.0030103	0.141484	0.136608	RPLP0/FTSJ3	2
GO:0001889	BP	GO:0001889	liver development	43877	14/2052	0.0049131	0.188931	0.182419	ALDOB/PCK1	2
GO:0061008	BP	GO:0061008	hepaticobiliary system development	43877	14/2052	0.0049131	0.188931	0.182419	ALDOB/PCK1	2
GO:0006094	BP	GO:0006094	gluconeogenesis	43877	20/2052	0.00998193	0.24224	0.233891	ALDOB/PCK1	2
GO:1901575	BP	GO:1901575	organic substance catabolic process	43967	182/2052	0.0100952	0.24224	0.233891	HACE1/PNRC2/RPS27A/ALDOB/PCK1	5
GO:0006090	BP	GO:0006090	pyruvate metabolic process	43877	21/2052	0.0109826	0.24224	0.233891	ALDOB/PCK1	2
GO:0006165	BP	GO:0006165	nucleoside diphosphate phosphorylation	43877	21/2052	0.0109826	0.24224	0.233891	ALDOB/PCK1	2
GO:0019319	BP	GO:0019319	hexose biosynthetic process	43877	21/2052	0.0109826	0.24224	0.233891	ALDOB/PCK1	2
GO:0046939	BP	GO:0046939	nucleotide phosphorylation	43877	21/2052	0.0109826	0.24224	0.233891	ALDOB/PCK1	2
GO:0009132	BP	GO:0009132	nucleoside diphosphate metabolic process	43877	22/2052	0.0120261	0.24224	0.233891	ALDOB/PCK1	2
GO:0019362	BP	GO:0019362	pyridine nucleotide metabolic process	43877	22/2052	0.0120261	0.24224	0.233891	ALDOB/PCK1	2
GO:0046496	BP	GO:0046496	nicotinamide nucleotide metabolic process	43877	22/2052	0.0120261	0.24224	0.233891	ALDOB/PCK1	2
GO:0072524	BP	GO:0072524	pyridine-containing compound metabolic process	43877	22/2052	0.0120261	0.24224	0.233891	ALDOB/PCK1	2
GO:0006733	BP	GO:0006733	oxidoreduction coenzyme metabolic process	43877	24/2052	0.0142389	0.250961	0.242311	ALDOB/PCK1	2
GO:0016052	BP	GO:0016052	carbohydrate catabolic process	43877	24/2052	0.0142389	0.250961	0.242311	ALDOB/PCK1	2
GO:0046364	BP	GO:0046364	monosaccharide biosynthetic process	43877	24/2052	0.0142389	0.250961	0.242311	ALDOB/PCK1	2
GO:0044248	BP	GO:0044248	cellular catabolic process	43967	202/2052	0.0155553	0.263196	0.254125	HACE1/PNRC2/RPS27A/ALDOB/PCK1	5
GO:0006006	BP	GO:0006006	glucose metabolic process	43877	26/2052	0.0166152	0.270317	0.261001	ALDOB/PCK1	2
GO:0019318	BP	GO:0019318	hexose metabolic process	43877	27/2052	0.0178632	0.279857	0.270211	ALDOB/PCK1	2
GO:0005996	BP	GO:0005996	monosaccharide metabolic process	43877	30/2052	0.0218389	0.329923	0.318552	ALDOB/PCK1	2
GO:0009056	BP	GO:0009056	catabolic process	43967	222/2052	0.022783	0.332317	0.320864	HACE1/PNRC2/RPS27A/ALDOB/PCK1	5
GO:0042254	BP	GO:0042254	ribosome biogenesis	43877	34/2052	0.0276586	0.389986	0.376545	RPLP0/FTSJ3	2
GO:0016051	BP	GO:0016051	carbohydrate biosynthetic process	43877	35/2052	0.0292022	0.398469	0.384736	ALDOB/PCK1	2
GO:0044265	BP	GO:0044265	cellular macromolecule catabolic process	43906	98/2052	0.0376103	0.460075	0.444219	HACE1/PNRC2/RPS27A	3
GO:0006732	BP	GO:0006732	coenzyme metabolic process	43877	41/2052	0.0391669	0.460075	0.444219	ALDOB/PCK1	2
GO:0071345	BP	GO:0071345	cellular response to cytokine stimulus	43877	42/2052	0.0409397	0.460075	0.444219	RPLP0/PCK1	2
GO:0048732	BP	GO:0048732	gland development	43877	44/2052	0.0445765	0.460075	0.444219	ALDOB/PCK1	2
GO:0006928	BP	GO:0006928	movement of cell or subcellular component	43937	188/2052	0.0516783	0.460075	0.444219	HACE1/FN1/LAMB1/KTN1	4
GO:0019941	BP	GO:0019941	modification-dependent protein catabolic process	43877	49/2052	0.0541771	0.460075	0.444219	HACE1/RPS27A	2
GO:0043632	BP	GO:0043632	modification-dependent macromolecule catabolic process	43877	49/2052	0.0541771	0.460075	0.444219	HACE1/RPS27A	2
GO:0032787	BP	GO:0032787	monocarboxylic acid metabolic process	43877	53/2052	0.0623478	0.460075	0.444219	ALDOB/PCK1	2
GO:0009057	BP	GO:0009057	macromolecule catabolic process	43906	122/2052	0.0650836	0.460075	0.444219	HACE1/PNRC2/RPS27A	3
GO:0034097	BP	GO:0034097	response to cytokine	43877	55/2052	0.0665861	0.460075	0.444219	RPLP0/PCK1	2
GO:0016567	BP	GO:0016567	protein ubiquitination	43877	56/2052	0.0687419	0.460075	0.444219	HACE1/RPS27A	2
GO:0034655	BP	GO:0034655	nucleobase-containing compound catabolic process	43877	57/2052	0.0709215	0.460075	0.444219	PNRC2/ALDOB	2
GO:0016477	BP	GO:0016477	cell migration	43906	128/2052	0.0731238	0.460075	0.444219	HACE1/FN1/LAMB1	3
GO:0005975	BP	GO:0005975	carbohydrate metabolic process	43877	59/2052	0.0753502	0.460075	0.444219	ALDOB/PCK1	2
GO:0001510	BP	GO:0001510	RNA methylation	43846	10/2052	0.0754528	0.460075	0.444219	FTSJ3	1
GO:0002526	BP	GO:0002526	acute inflammatory response	43846	10/2052	0.0754528	0.460075	0.444219	FN1	1
GO:0006638	BP	GO:0006638	neutral lipid metabolic process	43846	10/2052	0.0754528	0.460075	0.444219	PCK1	1
GO:0006639	BP	GO:0006639	acylglycerol metabolic process	43846	10/2052	0.0754528	0.460075	0.444219	PCK1	1
GO:0034446	BP	GO:0034446	substrate adhesion-dependent cell spreading	43846	10/2052	0.0754528	0.460075	0.444219	LAMB1	1
GO:0042255	BP	GO:0042255	ribosome assembly	43846	10/2052	0.0754528	0.460075	0.444219	RPLP0	1
GO:0046173	BP	GO:0046173	polyol biosynthetic process	43846	10/2052	0.0754528	0.460075	0.444219	PCK1	1
GO:0046700	BP	GO:0046700	heterocycle catabolic process	43877	60/2052	0.0775985	0.460075	0.444219	PNRC2/ALDOB	2
GO:0051603	BP	GO:0051603	proteolysis involved in cellular protein catabolic process	43877	60/2052	0.0775985	0.460075	0.444219	HACE1/RPS27A	2
GO:0019439	BP	GO:0019439	aromatic compound catabolic process	43877	61/2052	0.0798688	0.460075	0.444219	PNRC2/ALDOB	2
GO:0044270	BP	GO:0044270	cellular nitrogen compound catabolic process	43877	61/2052	0.0798688	0.460075	0.444219	PNRC2/ALDOB	2
GO:1901361	BP	GO:1901361	organic cyclic compound catabolic process	43877	61/2052	0.0798688	0.460075	0.444219	PNRC2/ALDOB	2
GO:0048870	BP	GO:0048870	cell motility	43906	134/2052	0.0816086	0.460075	0.444219	HACE1/FN1/LAMB1	3
GO:0007568	BP	GO:0007568	aging	43846	11/2052	0.082697	0.460075	0.444219	PCK1	1
GO:0009410	BP	GO:0009410	response to xenobiotic stimulus	43846	11/2052	0.082697	0.460075	0.444219	PCK1	1
GO:0010906	BP	GO:0010906	regulation of glucose metabolic process	43846	11/2052	0.082697	0.460075	0.444219	PCK1	1
GO:0017001	BP	GO:0017001	antibiotic catabolic process	43846	11/2052	0.082697	0.460075	0.444219	PCK1	1
GO:0071236	BP	GO:0071236	cellular response to antibiotic	43846	11/2052	0.082697	0.460075	0.444219	PCK1	1
GO:0051674	BP	GO:0051674	localization of cell	43906	135/2052	0.083065	0.460075	0.444219	HACE1/FN1/LAMB1	3
GO:0022613	BP	GO:0022613	ribonucleoprotein complex biogenesis	43877	63/2052	0.0844739	0.460075	0.444219	RPLP0/FTSJ3	2
GO:0044257	BP	GO:0044257	cellular protein catabolic process	43877	63/2052	0.0844739	0.460075	0.444219	HACE1/RPS27A	2
GO:0031960	BP	GO:0031960	response to corticosteroid	43846	12/2052	0.089888	0.460075	0.444219	PCK1	1
GO:0034637	BP	GO:0034637	cellular carbohydrate biosynthetic process	43846	12/2052	0.089888	0.460075	0.444219	PCK1	1
GO:0051384	BP	GO:0051384	response to glucocorticoid	43846	12/2052	0.089888	0.460075	0.444219	PCK1	1
GO:0051186	BP	GO:0051186	cofactor metabolic process	43877	66/2052	0.0915362	0.460075	0.444219	ALDOB/PCK1	2
GO:0007030	BP	GO:0007030	Golgi organization	43846	13/2052	0.0970262	0.460075	0.444219	HACE1	1
GO:0043255	BP	GO:0043255	regulation of carbohydrate biosynthetic process	43846	13/2052	0.0970262	0.460075	0.444219	PCK1	1
GO:0044242	BP	GO:0044242	cellular lipid catabolic process	43846	13/2052	0.0970262	0.460075	0.444219	PCK1	1
GO:0048477	BP	GO:0048477	oogenesis	43846	13/2052	0.0970262	0.460075	0.444219	PCK1	1
GO:0097305	BP	GO:0097305	response to alcohol	43846	13/2052	0.0970262	0.460075	0.444219	PCK1	1
GO:0030334	BP	GO:0030334	regulation of cell migration	43877	70/2052	0.101224	0.460075	0.444219	HACE1/LAMB1	2
GO:0032446	BP	GO:0032446	protein modification by small protein conjugation	43877	71/2052	0.103692	0.460075	0.444219	HACE1/RPS27A	2
GO:0000209	BP	GO:0000209	protein polyubiquitination	43846	14/2052	0.104112	0.460075	0.444219	HACE1	1
GO:0008360	BP	GO:0008360	regulation of cell shape	43846	14/2052	0.104112	0.460075	0.444219	FN1	1
GO:0019751	BP	GO:0019751	polyol metabolic process	43846	14/2052	0.104112	0.460075	0.444219	PCK1	1
GO:0033500	BP	GO:0033500	carbohydrate homeostasis	43846	14/2052	0.104112	0.460075	0.444219	PCK1	1
GO:0042593	BP	GO:0042593	glucose homeostasis	43846	14/2052	0.104112	0.460075	0.444219	PCK1	1
GO:0045017	BP	GO:0045017	glycerolipid biosynthetic process	43846	14/2052	0.104112	0.460075	0.444219	PCK1	1
GO:0010675	BP	GO:0010675	regulation of cellular carbohydrate metabolic process	43846	15/2052	0.111145	0.460075	0.444219	PCK1	1
GO:0030534	BP	GO:0030534	adult behavior	43846	15/2052	0.111145	0.460075	0.444219	PCK1	1
GO:0042133	BP	GO:0042133	neurotransmitter metabolic process	43846	15/2052	0.111145	0.460075	0.444219	PCK1	1
GO:0061025	BP	GO:0061025	membrane fusion	43846	15/2052	0.111145	0.460075	0.444219	HACE1	1
GO:0071229	BP	GO:0071229	cellular response to acid chemical	43846	15/2052	0.111145	0.460075	0.444219	PCK1	1
GO:2000145	BP	GO:2000145	regulation of cell motility	43877	74/2052	0.1112	0.460075	0.444219	HACE1/LAMB1	2
GO:0007292	BP	GO:0007292	female gamete generation	43846	16/2052	0.118127	0.460075	0.444219	PCK1	1
GO:0007586	BP	GO:0007586	digestion	43846	16/2052	0.118127	0.460075	0.444219	PCK1	1
GO:0009064	BP	GO:0009064	glutamine family amino acid metabolic process	43846	16/2052	0.118127	0.460075	0.444219	PCK1	1
GO:0009451	BP	GO:0009451	RNA modification	43846	16/2052	0.118127	0.460075	0.444219	FTSJ3	1
GO:0019933	BP	GO:0019933	cAMP-mediated signaling	43846	16/2052	0.118127	0.460075	0.444219	PCK1	1
GO:0032526	BP	GO:0032526	response to retinoic acid	43846	16/2052	0.118127	0.460075	0.444219	PCK1	1
GO:0009117	BP	GO:0009117	nucleotide metabolic process	43877	77/2052	0.118855	0.460075	0.444219	ALDOB/PCK1	2
GO:0006753	BP	GO:0006753	nucleoside phosphate metabolic process	43877	78/2052	0.121438	0.460075	0.444219	ALDOB/PCK1	2
GO:0040012	BP	GO:0040012	regulation of locomotion	43877	78/2052	0.121438	0.460075	0.444219	HACE1/LAMB1	2
GO:0051270	BP	GO:0051270	regulation of cellular component movement	43877	79/2052	0.124036	0.460075	0.444219	HACE1/LAMB1	2
GO:0006096	BP	GO:0006096	glycolytic process	43846	17/2052	0.125057	0.460075	0.444219	ALDOB	1
GO:0006757	BP	GO:0006757	ATP generation from ADP	43846	17/2052	0.125057	0.460075	0.444219	ALDOB	1
GO:0009267	BP	GO:0009267	cellular response to starvation	43846	17/2052	0.125057	0.460075	0.444219	PCK1	1
GO:0015849	BP	GO:0015849	organic acid transport	43846	17/2052	0.125057	0.460075	0.444219	PCK1	1
GO:0032869	BP	GO:0032869	cellular response to insulin stimulus	43846	17/2052	0.125057	0.460075	0.444219	PCK1	1
GO:0042866	BP	GO:0042866	pyruvate biosynthetic process	43846	17/2052	0.125057	0.460075	0.444219	ALDOB	1
GO:0046942	BP	GO:0046942	carboxylic acid transport	43846	17/2052	0.125057	0.460075	0.444219	PCK1	1
GO:0006109	BP	GO:0006109	regulation of carbohydrate metabolic process	43846	18/2052	0.131936	0.460075	0.444219	PCK1	1
GO:0006364	BP	GO:0006364	rRNA processing	43846	18/2052	0.131936	0.460075	0.444219	FTSJ3	1
GO:0016054	BP	GO:0016054	organic acid catabolic process	43846	18/2052	0.131936	0.460075	0.444219	PCK1	1
GO:0019359	BP	GO:0019359	nicotinamide nucleotide biosynthetic process	43846	18/2052	0.131936	0.460075	0.444219	ALDOB	1
GO:0019363	BP	GO:0019363	pyridine nucleotide biosynthetic process	43846	18/2052	0.131936	0.460075	0.444219	ALDOB	1
GO:0019935	BP	GO:0019935	cyclic-nucleotide-mediated signaling	43846	18/2052	0.131936	0.460075	0.444219	PCK1	1
GO:0042594	BP	GO:0042594	response to starvation	43846	18/2052	0.131936	0.460075	0.444219	PCK1	1
GO:0042737	BP	GO:0042737	drug catabolic process	43846	18/2052	0.131936	0.460075	0.444219	PCK1	1
GO:0046395	BP	GO:0046395	carboxylic acid catabolic process	43846	18/2052	0.131936	0.460075	0.444219	PCK1	1
GO:0062013	BP	GO:0062013	positive regulation of small molecule metabolic process	43846	18/2052	0.131936	0.460075	0.444219	PCK1	1
GO:0072525	BP	GO:0072525	pyridine-containing compound biosynthetic process	43846	18/2052	0.131936	0.460075	0.444219	ALDOB	1
GO:0030163	BP	GO:0030163	protein catabolic process	43877	84/2052	0.137238	0.460075	0.444219	HACE1/RPS27A	2
GO:0055086	BP	GO:0055086	nucleobase-containing small molecule metabolic process	43877	84/2052	0.137238	0.460075	0.444219	ALDOB/PCK1	2
GO:0009135	BP	GO:0009135	purine nucleoside diphosphate metabolic process	43846	19/2052	0.138765	0.460075	0.444219	ALDOB	1
GO:0009179	BP	GO:0009179	purine ribonucleoside diphosphate metabolic process	43846	19/2052	0.138765	0.460075	0.444219	ALDOB	1
GO:0009185	BP	GO:0009185	ribonucleoside diphosphate metabolic process	43846	19/2052	0.138765	0.460075	0.444219	ALDOB	1
GO:0016042	BP	GO:0016042	lipid catabolic process	43846	19/2052	0.138765	0.460075	0.444219	PCK1	1
GO:0032496	BP	GO:0032496	response to lipopolysaccharide	43846	19/2052	0.138765	0.460075	0.444219	PCK1	1
GO:0046031	BP	GO:0046031	ADP metabolic process	43846	19/2052	0.138765	0.460075	0.444219	ALDOB	1
GO:0040011	BP	GO:0040011	locomotion	43906	169/2052	0.139137	0.460075	0.444219	HACE1/FN1/LAMB1	3
GO:0070647	BP	GO:0070647	protein modification by small protein conjugation or removal	43877	86/2052	0.142612	0.460075	0.444219	HACE1/RPS27A	2
GO:0001666	BP	GO:0001666	response to hypoxia	43846	20/2052	0.145543	0.460075	0.444219	PCK1	1
GO:0031669	BP	GO:0031669	cellular response to nutrient levels	43846	20/2052	0.145543	0.460075	0.444219	PCK1	1
GO:0032868	BP	GO:0032868	response to insulin	43846	20/2052	0.145543	0.460075	0.444219	PCK1	1
GO:0036293	BP	GO:0036293	response to decreased oxygen levels	43846	20/2052	0.145543	0.460075	0.444219	PCK1	1
GO:0046165	BP	GO:0046165	alcohol biosynthetic process	43846	20/2052	0.145543	0.460075	0.444219	PCK1	1
GO:1901654	BP	GO:1901654	response to ketone	43846	20/2052	0.145543	0.460075	0.444219	PCK1	1
GO:0044283	BP	GO:0044283	small molecule biosynthetic process	43877	89/2052	0.150764	0.460075	0.444219	ALDOB/PCK1	2
GO:0007018	BP	GO:0007018	microtubule-based movement	43846	21/2052	0.152271	0.460075	0.444219	KTN1	1
GO:0009166	BP	GO:0009166	nucleotide catabolic process	43846	21/2052	0.152271	0.460075	0.444219	ALDOB	1
GO:0016072	BP	GO:0016072	rRNA metabolic process	43846	21/2052	0.152271	0.460075	0.444219	FTSJ3	1
GO:0016999	BP	GO:0016999	antibiotic metabolic process	43846	21/2052	0.152271	0.460075	0.444219	PCK1	1
GO:0071383	BP	GO:0071383	cellular response to steroid hormone stimulus	43846	21/2052	0.152271	0.460075	0.444219	PCK1	1
GO:1901292	BP	GO:1901292	nucleoside phosphate catabolic process	43846	21/2052	0.152271	0.460075	0.444219	ALDOB	1
GO:0002237	BP	GO:0002237	response to molecule of bacterial origin	43846	22/2052	0.158949	0.463693	0.447712	PCK1	1
GO:0006631	BP	GO:0006631	fatty acid metabolic process	43846	22/2052	0.158949	0.463693	0.447712	PCK1	1
GO:0006754	BP	GO:0006754	ATP biosynthetic process	43846	22/2052	0.158949	0.463693	0.447712	ALDOB	1
GO:0007281	BP	GO:0007281	germ cell development	43846	22/2052	0.158949	0.463693	0.447712	PCK1	1
GO:0070482	BP	GO:0070482	response to oxygen levels	43846	22/2052	0.158949	0.463693	0.447712	PCK1	1
GO:0017144	BP	GO:0017144	drug metabolic process	43877	94/2052	0.164574	0.470064	0.453863	ALDOB/PCK1	2
GO:0009145	BP	GO:0009145	purine nucleoside triphosphate biosynthetic process	43846	23/2052	0.165578	0.470064	0.453863	ALDOB	1
GO:0009206	BP	GO:0009206	purine ribonucleoside triphosphate biosynthetic process	43846	23/2052	0.165578	0.470064	0.453863	ALDOB	1
GO:0031668	BP	GO:0031668	cellular response to extracellular stimulus	43846	23/2052	0.165578	0.470064	0.453863	PCK1	1
GO:0009201	BP	GO:0009201	ribonucleoside triphosphate biosynthetic process	43846	24/2052	0.172158	0.475966	0.459562	ALDOB	1
GO:0034404	BP	GO:0034404	nucleobase-containing small molecule biosynthetic process	43846	24/2052	0.172158	0.475966	0.459562	ALDOB	1
GO:0046434	BP	GO:0046434	organophosphate catabolic process	43846	24/2052	0.172158	0.475966	0.459562	ALDOB	1
GO:0046677	BP	GO:0046677	response to antibiotic	43846	24/2052	0.172158	0.475966	0.459562	PCK1	1
GO:0006402	BP	GO:0006402	mRNA catabolic process	43846	26/2052	0.185172	0.497239	0.480101	PNRC2	1
GO:0007162	BP	GO:0007162	negative regulation of cell adhesion	43846	26/2052	0.185172	0.497239	0.480101	LAMB1	1
GO:0015711	BP	GO:0015711	organic anion transport	43846	26/2052	0.185172	0.497239	0.480101	PCK1	1
GO:0001822	BP	GO:0001822	kidney development	43846	27/2052	0.191607	0.497239	0.480101	PCK1	1
GO:0009142	BP	GO:0009142	nucleoside triphosphate biosynthetic process	43846	27/2052	0.191607	0.497239	0.480101	ALDOB	1
GO:0035690	BP	GO:0035690	cellular response to drug	43846	27/2052	0.191607	0.497239	0.480101	PCK1	1
GO:0044262	BP	GO:0044262	cellular carbohydrate metabolic process	43846	27/2052	0.191607	0.497239	0.480101	PCK1	1
GO:0044282	BP	GO:0044282	small molecule catabolic process	43846	27/2052	0.191607	0.497239	0.480101	PCK1	1
GO:0071496	BP	GO:0071496	cellular response to external stimulus	43846	27/2052	0.191607	0.497239	0.480101	PCK1	1
GO:0097237	BP	GO:0097237	cellular response to toxic substance	43846	27/2052	0.191607	0.497239	0.480101	PCK1	1
GO:0001101	BP	GO:0001101	response to acid chemical	43846	28/2052	0.197995	0.504528	0.48714	PCK1	1
GO:0032147	BP	GO:0032147	activation of protein kinase activity	43846	28/2052	0.197995	0.504528	0.48714	RPLP1	1
GO:0072001	BP	GO:0072001	renal system development	43846	28/2052	0.197995	0.504528	0.48714	PCK1	1
GO:0001505	BP	GO:0001505	regulation of neurotransmitter levels	43846	29/2052	0.204335	0.507313	0.489828	PCK1	1
GO:0022412	BP	GO:0022412	cellular process involved in reproduction in multicellular organism	43846	29/2052	0.204335	0.507313	0.489828	PCK1	1
GO:0062012	BP	GO:0062012	regulation of small molecule metabolic process	43846	29/2052	0.204335	0.507313	0.489828	PCK1	1
GO:0071375	BP	GO:0071375	cellular response to peptide hormone stimulus	43846	29/2052	0.204335	0.507313	0.489828	PCK1	1
GO:0019752	BP	GO:0019752	carboxylic acid metabolic process	43877	109/2052	0.207333	0.507313	0.489828	ALDOB/PCK1	2
GO:1901565	BP	GO:1901565	organonitrogen compound catabolic process	43877	109/2052	0.207333	0.507313	0.489828	HACE1/RPS27A	2
GO:0006401	BP	GO:0006401	RNA catabolic process	43846	30/2052	0.210628	0.507313	0.489828	PNRC2	1
GO:0031667	BP	GO:0031667	response to nutrient levels	43846	30/2052	0.210628	0.507313	0.489828	PCK1	1
GO:1901617	BP	GO:1901617	organic hydroxy compound biosynthetic process	43846	30/2052	0.210628	0.507313	0.489828	PCK1	1
GO:0043436	BP	GO:0043436	oxoacid metabolic process	43877	112/2052	0.216069	0.507313	0.489828	ALDOB/PCK1	2
GO:0055114	BP	GO:0055114	oxidation-reduction process	43877	112/2052	0.216069	0.507313	0.489828	ALDOB/PCK1	2
GO:0043414	BP	GO:0043414	macromolecule methylation	43846	31/2052	0.216874	0.507313	0.489828	FTSJ3	1
GO:0046486	BP	GO:0046486	glycerolipid metabolic process	43846	31/2052	0.216874	0.507313	0.489828	PCK1	1
GO:0006082	BP	GO:0006082	organic acid metabolic process	43877	113/2052	0.218991	0.507313	0.489828	ALDOB/PCK1	2
GO:0043085	BP	GO:0043085	positive regulation of catalytic activity	43877	113/2052	0.218991	0.507313	0.489828	RPLP1/ALDOB	2
GO:0009108	BP	GO:0009108	coenzyme biosynthetic process	43846	32/2052	0.223074	0.507313	0.489828	ALDOB	1
GO:0009127	BP	GO:0009127	purine nucleoside monophosphate biosynthetic process	43846	32/2052	0.223074	0.507313	0.489828	ALDOB	1
GO:0009168	BP	GO:0009168	purine ribonucleoside monophosphate biosynthetic process	43846	32/2052	0.223074	0.507313	0.489828	ALDOB	1
GO:0031589	BP	GO:0031589	cell-substrate adhesion	43846	32/2052	0.223074	0.507313	0.489828	LAMB1	1
GO:1901605	BP	GO:1901605	alpha-amino acid metabolic process	43846	32/2052	0.223074	0.507313	0.489828	PCK1	1
GO:0001655	BP	GO:0001655	urogenital system development	43846	33/2052	0.229228	0.507661	0.490164	PCK1	1
GO:0009156	BP	GO:0009156	ribonucleoside monophosphate biosynthetic process	43846	33/2052	0.229228	0.507661	0.490164	ALDOB	1
GO:0009991	BP	GO:0009991	response to extracellular stimulus	43846	33/2052	0.229228	0.507661	0.490164	PCK1	1
GO:0019932	BP	GO:0019932	second-messenger-mediated signaling	43846	33/2052	0.229228	0.507661	0.490164	PCK1	1
GO:1901653	BP	GO:1901653	cellular response to peptide	43846	33/2052	0.229228	0.507661	0.490164	PCK1	1
GO:0019637	BP	GO:0019637	organophosphate metabolic process	43877	117/2052	0.230726	0.508317	0.490798	ALDOB/PCK1	2
GO:0009124	BP	GO:0009124	nucleoside monophosphate biosynthetic process	43846	34/2052	0.235336	0.515788	0.498011	ALDOB	1
GO:0030198	BP	GO:0030198	extracellular matrix organization	43846	35/2052	0.241398	0.520977	0.503022	LAMB1	1
GO:0043434	BP	GO:0043434	response to peptide hormone	43846	35/2052	0.241398	0.520977	0.503022	PCK1	1
GO:0051188	BP	GO:0051188	cofactor biosynthetic process	43846	35/2052	0.241398	0.520977	0.503022	ALDOB	1
GO:0010256	BP	GO:0010256	endomembrane system organization	43846	36/2052	0.247416	0.525915	0.507789	HACE1	1
GO:0046034	BP	GO:0046034	ATP metabolic process	43846	36/2052	0.247416	0.525915	0.507789	ALDOB	1
GO:0072330	BP	GO:0072330	monocarboxylic acid biosynthetic process	43846	36/2052	0.247416	0.525915	0.507789	ALDOB	1
GO:0009152	BP	GO:0009152	purine ribonucleotide biosynthetic process	43846	37/2052	0.253389	0.535918	0.517447	ALDOB	1
GO:0009260	BP	GO:0009260	ribonucleotide biosynthetic process	43846	38/2052	0.259317	0.537702	0.51917	ALDOB	1
GO:0043062	BP	GO:0043062	extracellular structure organization	43846	38/2052	0.259317	0.537702	0.51917	LAMB1	1
GO:0048545	BP	GO:0048545	response to steroid hormone	43846	38/2052	0.259317	0.537702	0.51917	PCK1	1
GO:0071407	BP	GO:0071407	cellular response to organic cyclic compound	43846	38/2052	0.259317	0.537702	0.51917	PCK1	1
GO:0022618	BP	GO:0022618	ribonucleoprotein complex assembly	43846	39/2052	0.265202	0.541934	0.523256	RPLP0	1
GO:0032259	BP	GO:0032259	methylation	43846	39/2052	0.265202	0.541934	0.523256	FTSJ3	1
GO:1901652	BP	GO:1901652	response to peptide	43846	39/2052	0.265202	0.541934	0.523256	PCK1	1
GO:0006520	BP	GO:0006520	cellular amino acid metabolic process	43846	40/2052	0.271042	0.543369	0.524641	PCK1	1
GO:0006820	BP	GO:0006820	anion transport	43846	40/2052	0.271042	0.543369	0.524641	PCK1	1
GO:0034470	BP	GO:0034470	ncRNA processing	43846	40/2052	0.271042	0.543369	0.524641	FTSJ3	1
GO:0046390	BP	GO:0046390	ribose phosphate biosynthetic process	43846	40/2052	0.271042	0.543369	0.524641	ALDOB	1
GO:0007610	BP	GO:0007610	behavior	43846	41/2052	0.276839	0.544665	0.525892	PCK1	1
GO:0009205	BP	GO:0009205	purine ribonucleoside triphosphate metabolic process	43846	41/2052	0.276839	0.544665	0.525892	ALDOB	1
GO:0071396	BP	GO:0071396	cellular response to lipid	43846	41/2052	0.276839	0.544665	0.525892	PCK1	1
GO:0071826	BP	GO:0071826	ribonucleoprotein complex subunit organization	43846	41/2052	0.276839	0.544665	0.525892	RPLP0	1
GO:0006066	BP	GO:0006066	alcohol metabolic process	43846	42/2052	0.282593	0.54583	0.527017	PCK1	1
GO:0006164	BP	GO:0006164	purine nucleotide biosynthetic process	43846	42/2052	0.282593	0.54583	0.527017	ALDOB	1
GO:0009144	BP	GO:0009144	purine nucleoside triphosphate metabolic process	43846	42/2052	0.282593	0.54583	0.527017	ALDOB	1
GO:0009199	BP	GO:0009199	ribonucleoside triphosphate metabolic process	43846	42/2052	0.282593	0.54583	0.527017	ALDOB	1
GO:0044085	BP	GO:0044085	cellular component biogenesis	43937	351/2052	0.28719	0.552189	0.533157	RPLP0/ALDOB/LAMB1/FTSJ3	4
GO:0000902	BP	GO:0000902	cell morphogenesis	43877	137/2052	0.290065	0.553404	0.534331	FN1/LAMB1	2
GO:0007276	BP	GO:0007276	gamete generation	43846	44/2052	0.293971	0.553404	0.534331	PCK1	1
GO:0072522	BP	GO:0072522	purine-containing compound biosynthetic process	43846	44/2052	0.293971	0.553404	0.534331	ALDOB	1
GO:0044093	BP	GO:0044093	positive regulation of molecular function	43877	140/2052	0.299001	0.553404	0.534331	RPLP1/ALDOB	2
GO:0006091	BP	GO:0006091	generation of precursor metabolites and energy	43846	45/2052	0.299597	0.553404	0.534331	ALDOB	1
GO:0008610	BP	GO:0008610	lipid biosynthetic process	43846	45/2052	0.299597	0.553404	0.534331	PCK1	1
GO:0009141	BP	GO:0009141	nucleoside triphosphate metabolic process	43846	45/2052	0.299597	0.553404	0.534331	ALDOB	1
GO:0030335	BP	GO:0030335	positive regulation of cell migration	43846	45/2052	0.299597	0.553404	0.534331	LAMB1	1
GO:0045860	BP	GO:0045860	positive regulation of protein kinase activity	43846	45/2052	0.299597	0.553404	0.534331	RPLP1	1
GO:0009126	BP	GO:0009126	purine nucleoside monophosphate metabolic process	43846	46/2052	0.305181	0.557647	0.538428	ALDOB	1
GO:0009167	BP	GO:0009167	purine ribonucleoside monophosphate metabolic process	43846	46/2052	0.305181	0.557647	0.538428	ALDOB	1
GO:0016310	BP	GO:0016310	phosphorylation	43906	249/2052	0.305849	0.557647	0.538428	RPLP1/ALDOB/PCK1	3
GO:0009161	BP	GO:0009161	ribonucleoside monophosphate metabolic process	43846	47/2052	0.310723	0.559301	0.540024	ALDOB	1
GO:0033674	BP	GO:0033674	positive regulation of kinase activity	43846	47/2052	0.310723	0.559301	0.540024	RPLP1	1
GO:2000147	BP	GO:2000147	positive regulation of cell motility	43846	47/2052	0.310723	0.559301	0.540024	LAMB1	1
GO:0006511	BP	GO:0006511	ubiquitin-dependent protein catabolic process	43846	48/2052	0.316223	0.562027	0.542656	HACE1	1
GO:0009165	BP	GO:0009165	nucleotide biosynthetic process	43846	48/2052	0.316223	0.562027	0.542656	ALDOB	1
GO:0071417	BP	GO:0071417	cellular response to organonitrogen compound	43846	48/2052	0.316223	0.562027	0.542656	PCK1	1
GO:0006508	BP	GO:0006508	proteolysis	43877	147/2052	0.319825	0.564613	0.545153	HACE1/RPS27A	2
GO:0009123	BP	GO:0009123	nucleoside monophosphate metabolic process	43846	49/2052	0.321683	0.564613	0.545153	ALDOB	1
GO:0009636	BP	GO:0009636	response to toxic substance	43846	49/2052	0.321683	0.564613	0.545153	PCK1	1
GO:0034622	BP	GO:0034622	cellular protein-containing complex assembly	43877	149/2052	0.325762	0.56475	0.545285	RPLP0/ALDOB	2
GO:0040017	BP	GO:0040017	positive regulation of locomotion	43846	50/2052	0.327101	0.56475	0.545285	LAMB1	1
GO:0051272	BP	GO:0051272	positive regulation of cellular component movement	43846	50/2052	0.327101	0.56475	0.545285	LAMB1	1
GO:1901293	BP	GO:1901293	nucleoside phosphate biosynthetic process	43846	50/2052	0.327101	0.56475	0.545285	ALDOB	1
GO:0009887	BP	GO:0009887	animal organ morphogenesis	43877	150/2052	0.328728	0.565252	0.54577	LAMB1/PCK1	2
GO:0022604	BP	GO:0022604	regulation of cell morphogenesis	43846	51/2052	0.332479	0.566942	0.547402	FN1	1
GO:0007155	BP	GO:0007155	cell adhesion	43877	152/2052	0.334653	0.566942	0.547402	FN1/LAMB1	2
GO:0022610	BP	GO:0022610	biological adhesion	43877	152/2052	0.334653	0.566942	0.547402	FN1/LAMB1	2
GO:0061024	BP	GO:0061024	membrane organization	43846	52/2052	0.337816	0.566942	0.547402	HACE1	1
GO:0003006	BP	GO:0003006	developmental process involved in reproduction	43846	53/2052	0.343114	0.566942	0.547402	PCK1	1
GO:0019953	BP	GO:0019953	sexual reproduction	43846	53/2052	0.343114	0.566942	0.547402	PCK1	1
GO:0032504	BP	GO:0032504	multicellular organism reproduction	43846	53/2052	0.343114	0.566942	0.547402	PCK1	1
GO:0044703	BP	GO:0044703	multi-organism reproductive process	43846	53/2052	0.343114	0.566942	0.547402	PCK1	1
GO:0048609	BP	GO:0048609	multicellular organismal reproductive process	43846	53/2052	0.343114	0.566942	0.547402	PCK1	1
GO:0051347	BP	GO:0051347	positive regulation of transferase activity	43846	53/2052	0.343114	0.566942	0.547402	RPLP1	1
GO:0009792	BP	GO:0009792	embryo development ending in birth or egg hatching	43846	54/2052	0.348371	0.57339	0.553627	PCK1	1
GO:0048562	BP	GO:0048562	embryonic organ morphogenesis	43846	55/2052	0.35359	0.577484	0.557581	PCK1	1
GO:1901699	BP	GO:1901699	cellular response to nitrogen compound	43846	55/2052	0.35359	0.577484	0.557581	PCK1	1
GO:0034660	BP	GO:0034660	ncRNA metabolic process	43846	56/2052	0.358769	0.579028	0.559071	FTSJ3	1
GO:0006954	BP	GO:0006954	inflammatory response	43846	57/2052	0.363909	0.579028	0.559071	FN1	1
GO:0009150	BP	GO:0009150	purine ribonucleotide metabolic process	43846	57/2052	0.363909	0.579028	0.559071	ALDOB	1
GO:0016053	BP	GO:0016053	organic acid biosynthetic process	43846	57/2052	0.363909	0.579028	0.559071	ALDOB	1
GO:0030155	BP	GO:0030155	regulation of cell adhesion	43846	57/2052	0.363909	0.579028	0.559071	LAMB1	1
GO:0046394	BP	GO:0046394	carboxylic acid biosynthetic process	43846	57/2052	0.363909	0.579028	0.559071	ALDOB	1
GO:0032989	BP	GO:0032989	cellular component morphogenesis	43877	162/2052	0.364117	0.579028	0.559071	FN1/LAMB1	2
GO:0009259	BP	GO:0009259	ribonucleotide metabolic process	43846	58/2052	0.36901	0.582431	0.562357	ALDOB	1
GO:0009617	BP	GO:0009617	response to bacterium	43846	58/2052	0.36901	0.582431	0.562357	PCK1	1
GO:0051345	BP	GO:0051345	positive regulation of hydrolase activity	43846	59/2052	0.374073	0.588227	0.567953	ALDOB	1
GO:0019693	BP	GO:0019693	ribose phosphate metabolic process	43846	60/2052	0.379098	0.591729	0.571335	ALDOB	1
GO:1901615	BP	GO:1901615	organic hydroxy compound metabolic process	43846	60/2052	0.379098	0.591729	0.571335	PCK1	1
GO:0006163	BP	GO:0006163	purine nucleotide metabolic process	43846	63/2052	0.393947	0.612646	0.591531	ALDOB	1
GO:0032870	BP	GO:0032870	cellular response to hormone stimulus	43846	64/2052	0.398823	0.617956	0.596658	PCK1	1
GO:0014070	BP	GO:0014070	response to organic cyclic compound	43846	66/2052	0.408463	0.630584	0.60885	PCK1	1
GO:0072521	BP	GO:0072521	purine-containing compound metabolic process	43846	67/2052	0.413229	0.635621	0.613714	ALDOB	1
GO:0030855	BP	GO:0030855	epithelial cell differentiation	43846	69/2052	0.422652	0.647761	0.625435	PCK1	1
GO:0007017	BP	GO:0007017	microtubule-based process	43846	70/2052	0.427311	0.652536	0.630046	KTN1	1
GO:0010243	BP	GO:0010243	response to organonitrogen compound	43846	72/2052	0.436522	0.65946	0.636731	PCK1	1
GO:0048568	BP	GO:0048568	embryonic organ development	43846	72/2052	0.436522	0.65946	0.636731	PCK1	1
GO:0090407	BP	GO:0090407	organophosphate biosynthetic process	43846	72/2052	0.436522	0.65946	0.636731	ALDOB	1
GO:0045859	BP	GO:0045859	regulation of protein kinase activity	43846	75/2052	0.450079	0.675118	0.65185	RPLP1	1
GO:0055082	BP	GO:0055082	cellular chemical homeostasis	43846	75/2052	0.450079	0.675118	0.65185	PCK1	1
GO:0033993	BP	GO:0033993	response to lipid	43846	78/2052	0.463329	0.692538	0.668669	PCK1	1
GO:0044255	BP	GO:0044255	cellular lipid metabolic process	43846	79/2052	0.467679	0.69566	0.671683	PCK1	1
GO:0043412	BP	GO:0043412	macromolecule modification	43937	446/2052	0.471236	0.69566	0.671683	HACE1/RPLP1/RPS27A/FTSJ3	4
GO:0016071	BP	GO:0016071	mRNA metabolic process	43846	80/2052	0.471996	0.69566	0.671683	PNRC2	1
GO:0043549	BP	GO:0043549	regulation of kinase activity	43846	80/2052	0.471996	0.69566	0.671683	RPLP1	1
GO:1901698	BP	GO:1901698	response to nitrogen compound	43846	81/2052	0.47628	0.697116	0.673089	PCK1	1
GO:1901701	BP	GO:1901701	cellular response to oxygen-containing compound	43846	81/2052	0.47628	0.697116	0.673089	PCK1	1
GO:0022607	BP	GO:0022607	cellular component assembly	43906	326/2052	0.47917	0.698927	0.674838	RPLP0/ALDOB/LAMB1	3
GO:0065003	BP	GO:0065003	protein-containing complex assembly	43877	204/2052	0.482718	0.701683	0.677499	RPLP0/ALDOB	2
GO:1902533	BP	GO:1902533	positive regulation of intracellular signal transduction	43846	83/2052	0.48475	0.702224	0.678022	PCK1	1
GO:0044281	BP	GO:0044281	small molecule metabolic process	43877	208/2052	0.493429	0.710202	0.685724	ALDOB/PCK1	2
GO:0043207	BP	GO:0043207	response to external biotic stimulus	43846	86/2052	0.497216	0.710202	0.685724	PCK1	1
GO:0051707	BP	GO:0051707	response to other organism	43846	86/2052	0.497216	0.710202	0.685724	PCK1	1
GO:0009607	BP	GO:0009607	response to biotic stimulus	43846	87/2052	0.501307	0.710202	0.685724	PCK1	1
GO:0042493	BP	GO:0042493	response to drug	43846	87/2052	0.501307	0.710202	0.685724	PCK1	1
GO:0032879	BP	GO:0032879	regulation of localization	43877	211/2052	0.501384	0.710202	0.685724	HACE1/LAMB1	2
GO:0009653	BP	GO:0009653	anatomical structure morphogenesis	43906	337/2052	0.503034	0.710202	0.685724	FN1/LAMB1/PCK1	3
GO:0048589	BP	GO:0048589	developmental growth	43846	88/2052	0.505368	0.710202	0.685724	PCK1	1
GO:1901137	BP	GO:1901137	carbohydrate derivative biosynthetic process	43846	88/2052	0.505368	0.710202	0.685724	ALDOB	1
GO:0070925	BP	GO:0070925	organelle assembly	43846	89/2052	0.509398	0.713494	0.688903	RPLP0	1
GO:0019725	BP	GO:0019725	cellular homeostasis	43846	90/2052	0.513396	0.713538	0.688946	PCK1	1
GO:0051338	BP	GO:0051338	regulation of transferase activity	43846	90/2052	0.513396	0.713538	0.688946	RPLP1	1
GO:0050790	BP	GO:0050790	regulation of catalytic activity	43877	216/2052	0.51449	0.713538	0.688946	RPLP1/ALDOB	2
GO:0033554	BP	GO:0033554	cellular response to stress	43877	218/2052	0.519678	0.718277	0.693521	RPS27A/PCK1	2
GO:0009725	BP	GO:0009725	response to hormone	43846	92/2052	0.521303	0.718277	0.693521	PCK1	1
GO:0006796	BP	GO:0006796	phosphate-containing compound metabolic process	43906	350/2052	0.530678	0.722538	0.697636	RPLP1/ALDOB/PCK1	3
GO:0071310	BP	GO:0071310	cellular response to organic substance	43877	223/2052	0.532507	0.722538	0.697636	RPLP0/PCK1	2
GO:0006793	BP	GO:0006793	phosphorus metabolic process	43906	351/2052	0.532777	0.722538	0.697636	RPLP1/ALDOB/PCK1	3
GO:0006281	BP	GO:0006281	DNA repair	43846	95/2052	0.532936	0.722538	0.697636	RPS27A	1
GO:0048598	BP	GO:0048598	embryonic morphogenesis	43846	95/2052	0.532936	0.722538	0.697636	PCK1	1
GO:0001934	BP	GO:0001934	positive regulation of protein phosphorylation	43846	96/2052	0.536755	0.725391	0.70039	RPLP1	1
GO:0000003	BP	GO:0000003	reproduction	43846	98/2052	0.544304	0.730923	0.705731	PCK1	1
GO:0022414	BP	GO:0022414	reproductive process	43846	98/2052	0.544304	0.730923	0.705731	PCK1	1
GO:0048878	BP	GO:0048878	chemical homeostasis	43846	99/2052	0.548036	0.733605	0.708321	PCK1	1
GO:0009888	BP	GO:0009888	tissue development	43877	230/2052	0.550127	0.734081	0.708781	LAMB1/PCK1	2
GO:0022603	BP	GO:0022603	regulation of anatomical structure morphogenesis	43846	101/2052	0.555413	0.738804	0.71334	FN1	1
GO:0006396	BP	GO:0006396	RNA processing	43846	102/2052	0.559059	0.739006	0.713536	FTSJ3	1
GO:0042327	BP	GO:0042327	positive regulation of phosphorylation	43846	102/2052	0.559059	0.739006	0.713536	RPLP1	1
GO:0000904	BP	GO:0000904	cell morphogenesis involved in differentiation	43846	103/2052	0.562677	0.74058	0.715055	LAMB1	1
GO:0006950	BP	GO:0006950	response to stress	43906	366/2052	0.563751	0.74058	0.715055	RPS27A/FN1/PCK1	3
GO:0043933	BP	GO:0043933	protein-containing complex subunit organization	43877	240/2052	0.574586	0.752477	0.726542	RPLP0/ALDOB	2
GO:0048513	BP	GO:0048513	animal organ development	43906	373/2052	0.577858	0.754426	0.728424	ALDOB/LAMB1/PCK1	3
GO:0006629	BP	GO:0006629	lipid metabolic process	43846	108/2052	0.580353	0.755352	0.729318	PCK1	1
GO:0010562	BP	GO:0010562	positive regulation of phosphorus metabolic process	43846	110/2052	0.587234	0.759633	0.733452	RPLP1	1
GO:0045937	BP	GO:0045937	positive regulation of phosphate metabolic process	43846	110/2052	0.587234	0.759633	0.733452	RPLP1	1
GO:0009628	BP	GO:0009628	response to abiotic stimulus	43846	112/2052	0.594009	0.766055	0.739652	PCK1	1
GO:0051336	BP	GO:0051336	regulation of hydrolase activity	43846	114/2052	0.60068	0.772303	0.745685	ALDOB	1
GO:0031401	BP	GO:0031401	positive regulation of protein modification process	43846	116/2052	0.607248	0.777828	0.75102	RPLP1	1
GO:0031175	BP	GO:0031175	neuron projection development	43846	117/2052	0.610494	0.777828	0.75102	LAMB1	1
GO:0060429	BP	GO:0060429	epithelium development	43846	117/2052	0.610494	0.777828	0.75102	PCK1	1
GO:0006952	BP	GO:0006952	defense response	43846	120/2052	0.620081	0.786359	0.759257	FN1	1
GO:0065009	BP	GO:0065009	regulation of molecular function	43877	260/2052	0.620908	0.786359	0.759257	RPLP1/ALDOB	2
GO:0040007	BP	GO:0040007	growth	43846	122/2052	0.62635	0.788116	0.760954	PCK1	1
GO:1901135	BP	GO:1901135	carbohydrate derivative metabolic process	43846	123/2052	0.629447	0.788116	0.760954	ALDOB	1
GO:1901700	BP	GO:1901700	response to oxygen-containing compound	43846	123/2052	0.629447	0.788116	0.760954	PCK1	1
GO:0048468	BP	GO:0048468	cell development	43877	264/2052	0.629748	0.788116	0.760954	LAMB1/PCK1	2
GO:0006974	BP	GO:0006974	cellular response to DNA damage stimulus	43846	125/2052	0.63557	0.793057	0.765724	RPS27A	1
GO:0009790	BP	GO:0009790	embryo development	43846	127/2052	0.641599	0.798224	0.770713	PCK1	1
GO:0042981	BP	GO:0042981	regulation of apoptotic process	43846	128/2052	0.644578	0.799579	0.772021	DDX42	1
GO:0010033	BP	GO:0010033	response to organic substance	43877	273/2052	0.649117	0.802855	0.775184	RPLP0/PCK1	2
GO:0043067	BP	GO:0043067	regulation of programmed cell death	43846	131/2052	0.653376	0.805766	0.777995	DDX42	1
GO:0009967	BP	GO:0009967	positive regulation of signal transduction	43846	134/2052	0.661969	0.811632	0.783658	PCK1	1
GO:0048666	BP	GO:0048666	neuron development	43846	134/2052	0.661969	0.811632	0.783658	LAMB1	1
GO:0070887	BP	GO:0070887	cellular response to chemical stimulus	43877	281/2052	0.665726	0.813879	0.785829	RPLP0/PCK1	2
GO:0001932	BP	GO:0001932	regulation of protein phosphorylation	43846	137/2052	0.670363	0.817186	0.789021	RPLP1	1
GO:0010941	BP	GO:0010941	regulation of cell death	43846	138/2052	0.673117	0.818185	0.789986	DDX42	1
GO:0006464	BP	GO:0006464	cellular protein modification process	43906	427/2052	0.678239	0.818662	0.790446	HACE1/RPLP1/RPS27A	3
GO:0036211	BP	GO:0036211	protein modification process	43906	427/2052	0.678239	0.818662	0.790446	HACE1/RPLP1/RPS27A	3
GO:0030030	BP	GO:0030030	cell projection organization	43846	141/2052	0.68125	0.818662	0.790446	LAMB1	1
GO:0120036	BP	GO:0120036	plasma membrane bounded cell projection organization	43846	141/2052	0.68125	0.818662	0.790446	LAMB1	1
GO:0051704	BP	GO:0051704	multi-organism process	43846	144/2052	0.689194	0.825071	0.796635	PCK1	1
GO:0032270	BP	GO:0032270	positive regulation of cellular protein metabolic process	43846	145/2052	0.6918	0.825071	0.796635	RPLP1	1
GO:0006259	BP	GO:0006259	DNA metabolic process	43846	146/2052	0.694386	0.825071	0.796635	RPS27A	1
GO:0048646	BP	GO:0048646	anatomical structure formation involved in morphogenesis	43846	146/2052	0.694386	0.825071	0.796635	PCK1	1
GO:0010647	BP	GO:0010647	positive regulation of cell communication	43846	149/2052	0.702022	0.82732	0.798806	PCK1	1
GO:1902531	BP	GO:1902531	regulation of intracellular signal transduction	43846	149/2052	0.702022	0.82732	0.798806	PCK1	1
GO:0042325	BP	GO:0042325	regulation of phosphorylation	43846	150/2052	0.704528	0.82732	0.798806	RPLP1	1
GO:0023056	BP	GO:0023056	positive regulation of signaling	43846	151/2052	0.707013	0.82732	0.798806	PCK1	1
GO:0006811	BP	GO:0006811	ion transport	43846	152/2052	0.709479	0.82732	0.798806	PCK1	1
GO:0009892	BP	GO:0009892	negative regulation of metabolic process	43877	304/2052	0.710311	0.82732	0.798806	PNRC2/PCK1	2
GO:0051247	BP	GO:0051247	positive regulation of protein metabolic process	43846	153/2052	0.711926	0.82732	0.798806	RPLP1	1
GO:0071495	BP	GO:0071495	cellular response to endogenous stimulus	43846	153/2052	0.711926	0.82732	0.798806	PCK1	1
GO:0006915	BP	GO:0006915	apoptotic process	43846	169/2052	0.748536	0.867481	0.837583	DDX42	1
GO:0019220	BP	GO:0019220	regulation of phosphate metabolic process	43846	173/2052	0.756981	0.870001	0.840016	RPLP1	1
GO:0030182	BP	GO:0030182	neuron differentiation	43846	173/2052	0.756981	0.870001	0.840016	LAMB1	1
GO:0051174	BP	GO:0051174	regulation of phosphorus metabolic process	43846	173/2052	0.756981	0.870001	0.840016	RPLP1	1
GO:0042592	BP	GO:0042592	homeostatic process	43846	174/2052	0.75905	0.870001	0.840016	PCK1	1
GO:0012501	BP	GO:0012501	programmed cell death	43846	175/2052	0.761103	0.870001	0.840016	DDX42	1
GO:0031399	BP	GO:0031399	regulation of protein modification process	43846	176/2052	0.76314	0.870001	0.840016	RPLP1	1
GO:0048869	BP	GO:0048869	cellular developmental process	43906	484/2052	0.766341	0.870001	0.840016	FN1/LAMB1/PCK1	3
GO:0003008	BP	GO:0003008	system process	43846	178/2052	0.767164	0.870001	0.840016	PCK1	1
GO:0009719	BP	GO:0009719	response to endogenous stimulus	43846	181/2052	0.77308	0.874366	0.84423	PCK1	1
GO:0008219	BP	GO:0008219	cell death	43846	186/2052	0.782628	0.882553	0.852136	DDX42	1
GO:0048584	BP	GO:0048584	positive regulation of response to stimulus	43846	187/2052	0.784492	0.882553	0.852136	PCK1	1
GO:0048699	BP	GO:0048699	generation of neurons	43846	191/2052	0.791799	0.888411	0.857791	LAMB1	1
GO:0006468	BP	GO:0006468	protein phosphorylation	43846	195/2052	0.798872	0.891618	0.860887	RPLP1	1
GO:0022008	BP	GO:0022008	neurogenesis	43846	195/2052	0.798872	0.891618	0.860887	LAMB1	1
GO:0022626	CC	GO:0022626	cytosolic ribosome	43998	27/2137	1.65771e-08	1.17697e-06	1.02953e-06	RPLP0/RPLP1/RPL15/RPL36/RPL13/RPS27A	6
GO:0022625	CC	GO:0022625	cytosolic large ribosomal subunit	43967	16/2137	4.92203e-08	1.43261e-06	1.25313e-06	RPLP0/RPLP1/RPL15/RPL36/RPL13	5
GO:0044391	CC	GO:0044391	ribosomal subunit	43998	33/2137	6.05326e-08	1.43261e-06	1.25313e-06	RPLP0/RPLP1/RPL15/RPL36/RPL13/RPS27A	6
GO:0005840	CC	GO:0005840	ribosome	43998	37/2137	1.25007e-07	2.21888e-06	1.9409e-06	RPLP0/RPLP1/RPL15/RPL36/RPL13/RPS27A	6
GO:0015934	CC	GO:0015934	large ribosomal subunit	43967	20/2137	1.7171e-07	2.43828e-06	2.13281e-06	RPLP0/RPLP1/RPL15/RPL36/RPL13	5
GO:1990904	CC	GO:1990904	ribonucleoprotein complex	44059	113/2137	4.32245e-07	5.1149e-06	4.47412e-06	PNRC2/RPLP0/RPLP1/RPL15/RPL36/RPL13/RPS27A/FTSJ3	8
GO:0044445	CC	GO:0044445	cytosolic part	43998	50/2137	8.10333e-07	8.21909e-06	7.18942e-06	RPLP0/RPLP1/RPL15/RPL36/RPL13/RPS27A	6
GO:0005829	CC	GO:0005829	cytosol	44090	315/2137	0.00012955	0.00114976	0.00100572	RPLP0/EEF1B2/RPLP1/RPL15/RPL36/RPL13/RPS27A/ALDOB/PCK1	9
GO:0036464	CC	GO:0036464	cytoplasmic ribonucleoprotein granule	43877	24/2137	0.0131809	0.103983	0.090956	PNRC2/RPLP0	2
GO:0005730	CC	GO:0005730	nucleolus	43906	73/2137	0.0155533	0.10679	0.0934112	RPL36/RPL13/FTSJ3	3
GO:0035770	CC	GO:0035770	ribonucleoprotein granule	43877	27/2137	0.0165449	0.10679	0.0934112	PNRC2/RPLP0	2
GO:0005783	CC	GO:0005783	endoplasmic reticulum	43937	174/2137	0.0355574	0.210381	0.184025	HACE1/RPLP0/RPL13/KTN1	4
GO:0000932	CC	GO:0000932	P-body	43846	11/2137	0.0795228	0.33396	0.292122	PNRC2	1
GO:0005795	CC	GO:0005795	Golgi stack	43846	11/2137	0.0795228	0.33396	0.292122	HACE1	1
GO:0022627	CC	GO:0022627	cytosolic small ribosomal subunit	43846	11/2137	0.0795228	0.33396	0.292122	RPS27A	1
GO:0031981	CC	GO:0031981	nuclear lumen	43967	322/2137	0.0795494	0.33396	0.292122	HACE1/RPL36/RPL13/RPS27A/FTSJ3	5
GO:0031012	CC	GO:0031012	extracellular matrix	43877	67/2137	0.0876195	0.33396	0.292122	FN1/LAMB1	2
GO:0015935	CC	GO:0015935	small ribosomal subunit	43846	13/2137	0.0933287	0.33396	0.292122	RPS27A	1
GO:0070062	CC	GO:0070062	extracellular exosome	43846	13/2137	0.0933287	0.33396	0.292122	ALDOB	1
GO:1903561	CC	GO:1903561	extracellular vesicle	43846	14/2137	0.100159	0.33396	0.292122	ALDOB	1
GO:0014069	CC	GO:0014069	postsynaptic density	43846	17/2137	0.12036	0.33396	0.292122	RPLP0	1
GO:0032279	CC	GO:0032279	asymmetric synapse	43846	17/2137	0.12036	0.33396	0.292122	RPLP0	1
GO:0043230	CC	GO:0043230	extracellular organelle	43846	17/2137	0.12036	0.33396	0.292122	ALDOB	1
GO:0099572	CC	GO:0099572	postsynaptic specialization	43846	17/2137	0.12036	0.33396	0.292122	RPLP0	1
GO:0005604	CC	GO:0005604	basement membrane	43846	18/2137	0.126999	0.33396	0.292122	LAMB1	1
GO:0044450	CC	GO:0044450	microtubule organizing center part	43846	18/2137	0.126999	0.33396	0.292122	ALDOB	1
GO:0098984	CC	GO:0098984	neuron to neuron synapse	43846	18/2137	0.126999	0.33396	0.292122	RPLP0	1
GO:0031974	CC	GO:0031974	membrane-enclosed lumen	43967	383/2137	0.142972	0.338367	0.295977	HACE1/RPL36/RPL13/RPS27A/FTSJ3	5
GO:0043233	CC	GO:0043233	organelle lumen	43967	383/2137	0.142972	0.338367	0.295977	HACE1/RPL36/RPL13/RPS27A/FTSJ3	5
GO:0070013	CC	GO:0070013	intracellular organelle lumen	43967	383/2137	0.142972	0.338367	0.295977	HACE1/RPL36/RPL13/RPS27A/FTSJ3	5
GO:0044428	CC	GO:0044428	nuclear part	43967	396/2137	0.159017	0.3642	0.318573	HACE1/RPL36/RPL13/RPS27A/FTSJ3	5
GO:0062023	CC	GO:0062023	collagen-containing extracellular matrix	43846	40/2137	0.261696	0.580639	0.507897	LAMB1	1
GO:0005813	CC	GO:0005813	centrosome	43846	45/2137	0.289462	0.614773	0.537755	ALDOB	1
GO:0044421	CC	GO:0044421	extracellular region part	43906	254/2137	0.294398	0.614773	0.537755	FN1/ALDOB/LAMB1	3
GO:0012505	CC	GO:0012505	endomembrane system	43937	375/2137	0.304352	0.6174	0.540054	HACE1/RPLP0/RPL13/KTN1	4
GO:0048471	CC	GO:0048471	perinuclear region of cytoplasm	43846	52/2137	0.326693	0.633925	0.554508	LAMB1	1
GO:0031984	CC	GO:0031984	organelle subcompartment	43877	162/2137	0.345157	0.633925	0.554508	HACE1/KTN1	2
GO:0016604	CC	GO:0016604	nuclear body	43846	56/2137	0.347138	0.633925	0.554508	HACE1	1
GO:0030425	CC	GO:0030425	dendrite	43846	58/2137	0.357141	0.633925	0.554508	RPLP0	1
GO:0097447	CC	GO:0097447	dendritic tree	43846	58/2137	0.357141	0.633925	0.554508	RPLP0	1
GO:0000139	CC	GO:0000139	Golgi membrane	43846	63/2137	0.381523	0.653022	0.571213	HACE1	1
GO:0098794	CC	GO:0098794	postsynapse	43846	64/2137	0.386295	0.653022	0.571213	RPLP0	1
GO:0005815	CC	GO:0005815	microtubule organizing center	43846	70/2137	0.414205	0.683921	0.59824	ALDOB	1
GO:0098791	CC	GO:0098791	Golgi subcompartment	43846	76/2137	0.440923	0.702001	0.614056	HACE1	1
GO:0036477	CC	GO:0036477	somatodendritic compartment	43846	78/2137	0.449572	0.702001	0.614056	RPLP0	1
GO:0005576	CC	GO:0005576	extracellular region	43906	328/2137	0.454817	0.702001	0.614056	FN1/ALDOB/LAMB1	3
GO:0044431	CC	GO:0044431	Golgi apparatus part	43846	82/2137	0.466494	0.704704	0.61642	HACE1	1
GO:0044456	CC	GO:0044456	synapse part	43846	87/2137	0.486962	0.720298	0.630061	RPLP0	1
GO:0005615	CC	GO:0005615	extracellular space	43877	223/2137	0.509582	0.730201	0.638723	ALDOB/LAMB1	2
GO:0005654	CC	GO:0005654	nucleoplasm	43877	235/2137	0.539199	0.730201	0.638723	HACE1/RPS27A	2
GO:0005789	CC	GO:0005789	endoplasmic reticulum membrane	43846	102/2137	0.544037	0.730201	0.638723	KTN1	1
GO:0042175	CC	GO:0042175	nuclear outer membrane-endoplasmic reticulum membrane network	43846	103/2137	0.547622	0.730201	0.638723	KTN1	1
GO:0098827	CC	GO:0098827	endoplasmic reticulum subcompartment	43846	104/2137	0.55118	0.730201	0.638723	KTN1	1
GO:0044451	CC	GO:0044451	nucleoplasm part	43846	107/2137	0.561699	0.730201	0.638723	HACE1	1
GO:0015630	CC	GO:0015630	microtubule cytoskeleton	43846	114/2137	0.585351	0.730201	0.638723	ALDOB	1
GO:0045202	CC	GO:0045202	synapse	43846	117/2137	0.595117	0.730201	0.638723	RPLP0	1
GO:0044432	CC	GO:0044432	endoplasmic reticulum part	43846	118/2137	0.598324	0.730201	0.638723	KTN1	1
GO:0044463	CC	GO:0044463	cell projection part	43846	122/2137	0.610915	0.730201	0.638723	RPLP0	1
GO:0120038	CC	GO:0120038	plasma membrane bounded cell projection part	43846	122/2137	0.610915	0.730201	0.638723	RPLP0	1
GO:0005794	CC	GO:0005794	Golgi apparatus	43846	124/2137	0.617071	0.730201	0.638723	HACE1	1
GO:0005739	CC	GO:0005739	mitochondrion	43846	137/2137	0.654913	0.762276	0.666779	PCK1	1
GO:0043005	CC	GO:0043005	neuron projection	43846	154/2137	0.699124	0.80061	0.700311	RPLP0	1
GO:0097458	CC	GO:0097458	neuron part	43846	179/2137	0.754591	0.840497	0.735201	RPLP0	1
GO:0098588	CC	GO:0098588	bounding membrane of organelle	43846	182/2137	0.760562	0.840497	0.735201	HACE1	1
GO:0031982	CC	GO:0031982	vesicle	43846	191/2137	0.777665	0.840497	0.735201	ALDOB	1
GO:0044430	CC	GO:0044430	cytoskeletal part	43846	193/2137	0.781307	0.840497	0.735201	ALDOB	1
GO:0120025	CC	GO:0120025	plasma membrane bounded cell projection	43846	210/2137	0.810083	0.858446	0.750902	RPLP0	1
GO:0042995	CC	GO:0042995	cell projection	43846	219/2137	0.82384	0.860186	0.752424	RPLP0	1
GO:0005856	CC	GO:0005856	cytoskeleton	43846	246/2137	0.859718	0.874398	0.764855	ALDOB	1
GO:0031090	CC	GO:0031090	organelle membrane	43846	248/2137	0.862082	0.874398	0.764855	HACE1	1
GO:0003735	MF	GO:0003735	structural constituent of ribosome	43997	29/1900	3.3375e-08	2.73675e-06	2.59974e-06	RPLP0/RPLP1/RPL15/RPL36/RPL13/RPS27A	6
GO:0005198	MF	GO:0005198	structural molecule activity	44027	108/1900	6.98133e-06	0.000286234	0.000271904	RPLP0/RPLP1/RPL15/RPL36/RPL13/RPS27A/LAMB1	7
GO:0016830	MF	GO:0016830	carbon-carbon lyase activity	43876	13/1900	0.00431709	0.0949764	0.0902215	ALDOB/PCK1	2
GO:0003723	MF	GO:0003723	RNA binding	43966	151/1900	0.004633	0.0949764	0.0902215	RPLP0/EEF1B2/RPL15/DDX42/PCK1	5
GO:0051020	MF	GO:0051020	GTPase binding	43876	24/1900	0.0145281	0.238261	0.226332	HACE1/EEF1B2	2
GO:0019899	MF	GO:0019899	enzyme binding	43936	149/1900	0.0250474	0.342314	0.325177	HACE1/EEF1B2/RPS27A/ALDOB	4
GO:0016829	MF	GO:0016829	lyase activity	43876	40/1900	0.0381749	0.447192	0.424804	ALDOB/PCK1	2
GO:0140098	MF	GO:0140098	catalytic activity, acting on RNA	43876	46/1900	0.0492944	0.497658	0.472743	DDX42/FTSJ3	2
GO:0019843	MF	GO:0019843	rRNA binding	43845	10/1900	0.0763756	0.497658	0.472743	RPLP0	1
GO:0048029	MF	GO:0048029	monosaccharide binding	43845	10/1900	0.0763756	0.497658	0.472743	ALDOB	1
GO:0005085	MF	GO:0005085	guanyl-nucleotide exchange factor activity	43845	11/1900	0.0837059	0.497658	0.472743	EEF1B2	1
GO:0016651	MF	GO:0016651	oxidoreductase activity, acting on NAD(P)H	43845	11/1900	0.0837059	0.497658	0.472743	PCK1	1
GO:0003724	MF	GO:0003724	RNA helicase activity	43845	12/1900	0.090982	0.497658	0.472743	DDX42	1
GO:0005178	MF	GO:0005178	integrin binding	43845	12/1900	0.090982	0.497658	0.472743	LAMB1	1
GO:0016614	MF	GO:0016614	oxidoreductase activity, acting on CH-OH group of donors	43845	15/1900	0.112488	0.497658	0.472743	PCK1	1
GO:0061630	MF	GO:0061630	ubiquitin protein ligase activity	43845	15/1900	0.112488	0.497658	0.472743	HACE1	1
GO:0061659	MF	GO:0061659	ubiquitin-like protein ligase activity	43845	15/1900	0.112488	0.497658	0.472743	HACE1	1
GO:0043021	MF	GO:0043021	ribonucleoprotein complex binding	43845	16/1900	0.11955	0.497658	0.472743	RPLP1	1
GO:0005201	MF	GO:0005201	extracellular matrix structural constituent	43845	17/1900	0.12656	0.497658	0.472743	LAMB1	1
GO:0017016	MF	GO:0017016	Ras GTPase binding	43845	17/1900	0.12656	0.497658	0.472743	HACE1	1
GO:0031267	MF	GO:0031267	small GTPase binding	43845	18/1900	0.133518	0.497658	0.472743	HACE1	1
GO:0031625	MF	GO:0031625	ubiquitin protein ligase binding	43845	18/1900	0.133518	0.497658	0.472743	RPS27A	1
GO:0008135	MF	GO:0008135	translation factor activity, RNA binding	43845	19/1900	0.140424	0.500642	0.475578	EEF1B2	1
GO:0030246	MF	GO:0030246	carbohydrate binding	43845	20/1900	0.147279	0.503202	0.47801	ALDOB	1
GO:0044389	MF	GO:0044389	ubiquitin-like protein ligase binding	43845	22/1900	0.160835	0.52754	0.501129	RPS27A	1
GO:0008201	MF	GO:0008201	heparin binding	43845	23/1900	0.167538	0.527553	0.501141	FN1	1
GO:0008757	MF	GO:0008757	S-adenosylmethionine-dependent methyltransferase activity	43845	24/1900	0.174191	0.527553	0.501141	FTSJ3	1
GO:0019887	MF	GO:0019887	protein kinase regulator activity	43845	27/1900	0.193852	0.527553	0.501141	RPLP1	1
GO:0004842	MF	GO:0004842	ubiquitin-protein transferase activity	43845	29/1900	0.206716	0.527553	0.501141	HACE1	1
GO:0008168	MF	GO:0008168	methyltransferase activity	43845	29/1900	0.206716	0.527553	0.501141	FTSJ3	1
GO:0005539	MF	GO:0005539	glycosaminoglycan binding	43845	30/1900	0.213076	0.527553	0.501141	FN1	1
GO:0004386	MF	GO:0004386	helicase activity	43845	31/1900	0.219388	0.527553	0.501141	DDX42	1
GO:0019207	MF	GO:0019207	kinase regulator activity	43845	31/1900	0.219388	0.527553	0.501141	RPLP1	1
GO:0050839	MF	GO:0050839	cell adhesion molecule binding	43845	32/1900	0.225653	0.527553	0.501141	LAMB1	1
GO:0019787	MF	GO:0019787	ubiquitin-like protein transferase activity	43845	33/1900	0.231871	0.527553	0.501141	HACE1	1
GO:1901681	MF	GO:1901681	sulfur compound binding	43845	33/1900	0.231871	0.527553	0.501141	FN1	1
GO:0016741	MF	GO:0016741	transferase activity, transferring one-carbon groups	43845	34/1900	0.238042	0.527553	0.501141	FTSJ3	1
GO:0008047	MF	GO:0008047	enzyme activator activity	43845	39/1900	0.268211	0.568006	0.539569	RPLP1	1
GO:0003729	MF	GO:0003729	mRNA binding	43845	40/1900	0.274109	0.568006	0.539569	PCK1	1
GO:0044877	MF	GO:0044877	protein-containing complex binding	43876	131/1900	0.277076	0.568006	0.539569	RPLP1/LAMB1	2
GO:0008092	MF	GO:0008092	cytoskeletal protein binding	43876	141/1900	0.307306	0.614612	0.583842	ALDOB/KTN1	2
GO:0019904	MF	GO:0019904	protein domain specific binding	43845	52/1900	0.341514	0.663146	0.629946	PCK1	1
GO:0005525	MF	GO:0005525	GTP binding	43845	59/1900	0.378087	0.663146	0.629946	PCK1	1
GO:0016740	MF	GO:0016740	transferase activity	43905	279/1900	0.382028	0.663146	0.629946	HACE1/FTSJ3/PCK1	3
GO:0001882	MF	GO:0001882	nucleoside binding	43845	61/1900	0.388183	0.663146	0.629946	PCK1	1
GO:0001883	MF	GO:0001883	purine nucleoside binding	43845	61/1900	0.388183	0.663146	0.629946	PCK1	1
GO:0032549	MF	GO:0032549	ribonucleoside binding	43845	61/1900	0.388183	0.663146	0.629946	PCK1	1
GO:0032550	MF	GO:0032550	purine ribonucleoside binding	43845	61/1900	0.388183	0.663146	0.629946	PCK1	1
GO:0019001	MF	GO:0019001	guanyl nucleotide binding	43845	65/1900	0.407917	0.668984	0.635492	PCK1	1
GO:0032561	MF	GO:0032561	guanyl ribonucleotide binding	43845	65/1900	0.407917	0.668984	0.635492	PCK1	1
GO:0097367	MF	GO:0097367	carbohydrate derivative binding	43905	318/1900	0.471142	0.757522	0.719597	FN1/DDX42/PCK1	3
GO:0098772	MF	GO:0098772	molecular function regulator	43876	212/1900	0.511802	0.807072	0.766667	EEF1B2/RPLP1	2
GO:0016773	MF	GO:0016773	phosphotransferase activity, alcohol group as acceptor	43845	96/1900	0.5419	0.813271	0.772555	PCK1	1
GO:0036094	MF	GO:0036094	small molecule binding	43905	357/1900	0.555896	0.813271	0.772555	ALDOB/DDX42/PCK1	3
GO:0043168	MF	GO:0043168	anion binding	43905	362/1900	0.566306	0.813271	0.772555	FN1/DDX42/PCK1	3
GO:0016491	MF	GO:0016491	oxidoreductase activity	43845	103/1900	0.56795	0.813271	0.772555	PCK1	1
GO:0030234	MF	GO:0030234	enzyme regulator activity	43845	105/1900	0.575135	0.813271	0.772555	RPLP1	1
GO:0016301	MF	GO:0016301	kinase activity	43845	108/1900	0.585703	0.813271	0.772555	PCK1	1
GO:0046914	MF	GO:0046914	transition metal ion binding	43845	117/1900	0.615954	0.813271	0.772555	PCK1	1
GO:0016772	MF	GO:0016772	transferase activity, transferring phosphorus-containing groups	43845	124/1900	0.638044	0.813271	0.772555	PCK1	1
GO:0035639	MF	GO:0035639	purine ribonucleoside triphosphate binding	43876	270/1900	0.651384	0.813271	0.772555	DDX42/PCK1	2
GO:0017111	MF	GO:0017111	nucleoside-triphosphatase activity	43845	130/1900	0.656028	0.813271	0.772555	DDX42	1
GO:0016462	MF	GO:0016462	pyrophosphatase activity	43845	132/1900	0.661835	0.813271	0.772555	DDX42	1
GO:0016817	MF	GO:0016817	hydrolase activity, acting on acid anhydrides	43845	135/1900	0.670374	0.813271	0.772555	DDX42	1
GO:0016818	MF	GO:0016818	hydrolase activity, acting on acid anhydrides, in phosphorus-containing anhydrides	43845	135/1900	0.670374	0.813271	0.772555	DDX42	1
GO:0017076	MF	GO:0017076	purine nucleotide binding	43876	280/1900	0.672372	0.813271	0.772555	DDX42/PCK1	2
GO:0032555	MF	GO:0032555	purine ribonucleotide binding	43876	280/1900	0.672372	0.813271	0.772555	DDX42/PCK1	2
GO:0032553	MF	GO:0032553	ribonucleotide binding	43876	281/1900	0.67442	0.813271	0.772555	DDX42/PCK1	2
GO:0000166	MF	GO:0000166	nucleotide binding	43876	307/1900	0.72447	0.83703	0.795124	DDX42/PCK1	2
GO:1901265	MF	GO:1901265	nucleoside phosphate binding	43876	307/1900	0.72447	0.83703	0.795124	DDX42/PCK1	2
GO:0042802	MF	GO:0042802	identical protein binding	43845	156/1900	0.724745	0.83703	0.795124	ALDOB	1
GO:0005102	MF	GO:0005102	signaling receptor binding	43845	167/1900	0.749764	0.853898	0.811149	LAMB1	1

## Sheet: RFI_male_modle_gene_KEGG
	ID	Description	GeneRatio	BgRatio	pvalue	p.adjust	qvalue	geneID	Count
gga03010	gga03010	Ribosome	15/47	119/4934	8.75e-14	4.02e-12	2.76e-12	771528/417574/415551/419228/768930/395835/396262/770722/428442/424584/373936/395849/770249/395796/423726	15
gga00071	gga00071	Fatty acid degradation	6/47	33/4934	4.91e-07	1.13e-05	7.75e-06	426847/420290/424877/417366/422547/420878	6
gga04146	gga04146	Peroxisome	7/47	79/4934	7.75e-06	0.000118826	8.16e-05	424877/417366/422547/420878/417694/423600/100858352	7
gga03040	gga03040	Spliceosome	7/47	107/4934	5.7e-05	0.000655961	0.000450316	100858001/427717/419959/417916/100859627/420054/421492	7
gga01212	gga01212	Fatty acid metabolism	5/47	53/4934	0.000128613	0.00118324	0.000812294	426847/420290/424877/417366/422547	5
gga03320	gga03320	PPAR signaling pathway	4/47	64/4934	0.00302386	0.0231829	0.0159151	396458/424877/417366/422547	4
gga00380	gga00380	Tryptophan metabolism	3/47	39/4934	0.00582371	0.0382701	0.0262724	420290/424877/423600	3
gga04120	gga04120	Ubiquitin mediated proteolysis	5/47	127/4934	0.00673975	0.0387536	0.0266043	424804/776286/415367/425483/395672	5
gga00280	gga00280	Valine, leucine and isoleucine degradation	3/47	44/4934	0.00816411	0.0417277	0.028646	426847/420290/424877	3
gga01200	gga01200	Carbon metabolism	4/47	102/4934	0.0155485	0.0715231	0.0491005	427308/424877/417366/423600	4
gga00650	gga00650	Butanoate metabolism	2/47	24/4934	0.0214557	0.0761678	0.0522891	420290/424877	2
gga03020	gga03020	RNA polymerase	2/47	24/4934	0.0214557	0.0761678	0.0522891	415635/107049063	2
gga00062	gga00062	Fatty acid elongation	2/47	25/4934	0.0231815	0.0761678	0.0522891	426847/420290	2
gga00592	gga00592	alpha-Linolenic acid metabolism	2/47	25/4934	0.0231815	0.0761678	0.0522891	423705/417366	2
gga00410	gga00410	beta-Alanine metabolism	2/47	27/4934	0.0267982	0.0821813	0.0564174	424877/417366	2
gga00640	gga00640	Propanoate metabolism	2/47	32/4934	0.0367501	0.105657	0.0725331	424877/417366	2
gga00010	gga00010	Glycolysis / Gluconeogenesis	2/47	53/4934	0.0901185	0.24385	0.167403	427308/396458	2
gga00310	gga00310	Lysine degradation	2/47	55/4934	0.0959775	0.245276	0.168382	420290/424877	2
gga04920	gga04920	Adipocytokine signaling pathway	2/47	64/4934	0.123588	0.299213	0.205409	396458/422547	2
gga00061	gga00061	Fatty acid biosynthesis	1/47	17/4934	0.150391	0.3459	0.23746	422547	1
gga04512	gga04512	ECM-receptor interaction	2/47	84/4934	0.190256	0.40877	0.28062	396133/396478	2
gga03060	gga03060	Protein export	1/47	23/4934	0.197992	0.40877	0.28062	423322	1
gga04350	gga04350	TGF-beta signaling pathway	2/47	90/4934	0.211164	0.40877	0.28062	421461/373992	2
gga00030	gga00030	Pentose phosphate pathway	1/47	25/4934	0.213271	0.40877	0.28062	427308	1
gga00020	gga00020	Citrate cycle (TCA cycle)	1/47	28/4934	0.235657	0.416932	0.286223	396458	1
gga00591	gga00591	Linoleic acid metabolism	1/47	28/4934	0.235657	0.416932	0.286223	423705	1
gga01040	gga01040	Biosynthesis of unsaturated fatty acids	1/47	30/4934	0.250233	0.419611	0.288063	417366	1
gga00630	gga00630	Glyoxylate and dicarboxylate metabolism	1/47	31/4934	0.257419	0.419611	0.288063	423600	1
gga00620	gga00620	Pyruvate metabolism	1/47	32/4934	0.264538	0.419611	0.288063	396458	1
gga04216	gga04216	Ferroptosis	1/47	34/4934	0.278574	0.423637	0.290826	422547	1
gga00051	gga00051	Fructose and mannose metabolism	1/47	35/4934	0.285494	0.423637	0.290826	427308	1
gga02010	gga02010	ABC transporters	1/47	40/4934	0.31913	0.452493	0.310636	417694	1
gga04068	gga04068	FoxO signaling pathway	2/47	122/4934	0.324615	0.452493	0.310636	396458/423600	2
gga04340	gga04340	Hedgehog signaling pathway	1/47	43/4934	0.338563	0.453322	0.311205	424804	1
gga00565	gga00565	Ether lipid metabolism	1/47	44/4934	0.344919	0.453322	0.311205	423705	1
gga00590	gga00590	Arachidonic acid metabolism	1/47	49/4934	0.375813	0.480206	0.329661	423705	1
gga01230	gga01230	Biosynthesis of amino acids	1/47	60/4934	0.438847	0.545594	0.37455	427308	1
gga03015	gga03015	mRNA surveillance pathway	1/47	70/4934	0.490716	0.578794	0.397341	430997	1
gga03018	gga03018	RNA degradation	1/47	70/4934	0.490716	0.578794	0.397341	430997	1
gga04510	gga04510	Focal adhesion	2/47	189/4934	0.543032	0.624486	0.428709	396133/396478	2
gga04933	gga04933	AGE-RAGE signaling pathway in diabetic complications	1/47	90/4934	0.580767	0.651592	0.447317	396133	1
gga00564	gga00564	Glycerophospholipid metabolism	1/47	94/4934	0.596808	0.653646	0.448727	423705	1
gga04270	gga04270	Vascular smooth muscle contraction	1/47	117/4934	0.678029	0.721799	0.495514	423705	1
gga04910	gga04910	Insulin signaling pathway	1/47	121/4934	0.690416	0.721799	0.495514	396458	1
gga03013	gga03013	RNA transport	1/47	132/4934	0.722125	0.738172	0.506755	430997	1
gga04810	gga04810	Regulation of actin cytoskeleton	1/47	190/4934	0.843467	0.843467	0.579039	396133	1

## Sheet: RFI_female_modle_gene_GO
	ONTOLOGY	ID	Description	GeneRatio	BgRatio	pvalue	p.adjust	qvalue	geneID	Count
GO:0044085	BP	GO:0044085	cellular component biogenesis	44118	351/2052	9.98972e-06	0.000999063	0.000899547	RPS15/RPL7A/MRPS7/NOC4L/NDEL1/FARSA/DENR/CENPT/CENPI/CENPH	10
GO:0065003	BP	GO:0065003	protein-containing complex assembly	44057	204/2052	1.48276e-05	0.000999063	0.000899547	RPS15/MRPS7/NDEL1/FARSA/DENR/CENPT/CENPI/CENPH	8
GO:0006412	BP	GO:0006412	translation	43996	93/2052	1.653e-05	0.000999063	0.000899547	RPS15/MRPS7/RPL37A/IARS2/FARSA/DENR	6
GO:0043043	BP	GO:0043043	peptide biosynthetic process	43996	94/2052	1.7596e-05	0.000999063	0.000899547	RPS15/MRPS7/RPL37A/IARS2/FARSA/DENR	6
GO:0034622	BP	GO:0034622	cellular protein-containing complex assembly	44026	149/2052	2.06418e-05	0.000999063	0.000899547	RPS15/MRPS7/NDEL1/DENR/CENPT/CENPI/CENPH	7
GO:0022613	BP	GO:0022613	ribonucleoprotein complex biogenesis	43965	63/2052	3.76245e-05	0.00135563	0.0012206	RPS15/RPL7A/MRPS7/NOC4L/DENR	5
GO:0043604	BP	GO:0043604	amide biosynthetic process	43996	109/2052	4.15407e-05	0.00135563	0.0012206	RPS15/MRPS7/RPL37A/IARS2/FARSA/DENR	6
GO:0043933	BP	GO:0043933	protein-containing complex subunit organization	44057	240/2052	5.01376e-05	0.00135563	0.0012206	RPS15/MRPS7/NDEL1/FARSA/DENR/CENPT/CENPI/CENPH	8
GO:0006518	BP	GO:0006518	peptide metabolic process	43996	114/2052	5.37631e-05	0.00135563	0.0012206	RPS15/MRPS7/RPL37A/IARS2/FARSA/DENR	6
GO:0042254	BP	GO:0042254	ribosome biogenesis	43935	34/2052	5.60179e-05	0.00135563	0.0012206	RPS15/RPL7A/MRPS7/NOC4L	4
GO:0034508	BP	GO:0034508	centromere complex assembly	43904	13/2052	6.9533e-05	0.00152973	0.00137735	CENPT/CENPI/CENPH	3
GO:0043603	BP	GO:0043603	cellular amide metabolic process	43996	134/2052	0.000134914	0.00272076	0.00244975	RPS15/MRPS7/RPL37A/IARS2/FARSA/DENR	6
GO:0022607	BP	GO:0022607	cellular component assembly	44057	326/2052	0.000465701	0.0086692	0.00780567	RPS15/MRPS7/NDEL1/FARSA/DENR/CENPT/CENPI/CENPH	8
GO:0042255	BP	GO:0042255	ribosome assembly	43875	10/2052	0.00188609	0.0316138	0.0284648	RPS15/MRPS7	2
GO:0022618	BP	GO:0022618	ribonucleoprotein complex assembly	43904	39/2052	0.00200009	0.0316138	0.0284648	RPS15/MRPS7/DENR	3
GO:0051383	BP	GO:0051383	kinetochore organization	43875	11/2052	0.00229623	0.0316138	0.0284648	CENPT/CENPH	2
GO:0071826	BP	GO:0071826	ribonucleoprotein complex subunit organization	43904	41/2052	0.00231414	0.0316138	0.0284648	RPS15/MRPS7/DENR	3
GO:0070925	BP	GO:0070925	organelle assembly	43935	89/2052	0.00237111	0.0316138	0.0284648	RPS15/MRPS7/CENPT/CENPH	4
GO:0065004	BP	GO:0065004	protein-DNA complex assembly	43904	42/2052	0.00248207	0.0316138	0.0284648	CENPT/CENPI/CENPH	3
GO:1901566	BP	GO:1901566	organonitrogen compound biosynthetic process	43996	238/2052	0.00306775	0.0371198	0.0334223	RPS15/MRPS7/RPL37A/IARS2/FARSA/DENR	6
GO:0034605	BP	GO:0034605	cellular response to heat	43875	13/2052	0.00323114	0.037235	0.0335261	HSPA2/HSP90AA1	2
GO:0071824	BP	GO:0071824	protein-DNA complex subunit organization	43904	47/2052	0.00343549	0.0377904	0.0340261	CENPT/CENPI/CENPH	3
GO:0034660	BP	GO:0034660	ncRNA metabolic process	43904	56/2052	0.00566256	0.0595799	0.0536453	RPL7A/IARS2/FARSA	3
GO:0009408	BP	GO:0009408	response to heat	43875	19/2052	0.00691968	0.0697735	0.0628235	HSPA2/HSP90AA1	2
GO:0006399	BP	GO:0006399	tRNA metabolic process	43875	20/2052	0.0076586	0.0712839	0.0641834	IARS2/FARSA	2
GO:1901654	BP	GO:1901654	response to ketone	43875	20/2052	0.0076586	0.0712839	0.0641834	HSPA2/HSP90AA1	2
GO:0009266	BP	GO:0009266	response to temperature stimulus	43875	22/2052	0.00923889	0.0828079	0.0745595	HSPA2/HSP90AA1	2
GO:0010243	BP	GO:0010243	response to organonitrogen compound	43904	72/2052	0.0114167	0.0986732	0.0888445	NDEL1/HSPA2/HSP90AA1	3
GO:1901698	BP	GO:1901698	response to nitrogen compound	43904	81/2052	0.0157459	0.131397	0.118308	NDEL1/HSPA2/HSP90AA1	3
GO:0006996	BP	GO:0006996	organelle organization	44026	440/2052	0.0166844	0.131646	0.118533	RPS15/MRPS7/NDEL1/DENR/CENPT/CENPI/CENPH	7
GO:0006457	BP	GO:0006457	protein folding	43875	30/2052	0.0168638	0.131646	0.118533	HSPA2/HSP90AA1	2
GO:0009725	BP	GO:0009725	response to hormone	43904	92/2052	0.0221616	0.167597	0.150903	NDEL1/HSPA2/HSP90AA1	3
GO:0048545	BP	GO:0048545	response to steroid hormone	43875	38/2052	0.0264178	0.19373	0.174433	HSPA2/HSP90AA1	2
GO:0006520	BP	GO:0006520	cellular amino acid metabolic process	43875	40/2052	0.0290842	0.207011	0.186391	IARS2/FARSA	2
GO:1901700	BP	GO:1901700	response to oxygen-containing compound	43904	123/2052	0.0470684	0.325444	0.293027	NDEL1/HSPA2/HSP90AA1	3
GO:0021954	BP	GO:0021954	central nervous system neuron development	43844	10/2052	0.0663102	0.374387	0.337095	NDEL1	1
GO:0061077	BP	GO:0061077	chaperone-mediated protein folding	43844	10/2052	0.0663102	0.374387	0.337095	HSPA2	1
GO:0120034	BP	GO:0120034	positive regulation of plasma membrane bounded cell projection assembly	43844	10/2052	0.0663102	0.374387	0.337095	NDEL1	1
GO:1901989	BP	GO:1901989	positive regulation of cell cycle phase transition	43844	10/2052	0.0663102	0.374387	0.337095	HSP90AA1	1
GO:1903008	BP	GO:1903008	organelle disassembly	43844	10/2052	0.0663102	0.374387	0.337095	DENR	1
GO:0014070	BP	GO:0014070	response to organic cyclic compound	43875	66/2052	0.0723056	0.374387	0.337095	HSPA2/HSP90AA1	2
GO:0006986	BP	GO:0006986	response to unfolded protein	43844	11/2052	0.0727116	0.374387	0.337095	HSPA2	1
GO:0007098	BP	GO:0007098	centrosome cycle	43844	11/2052	0.0727116	0.374387	0.337095	NDEL1	1
GO:0035967	BP	GO:0035967	cellular response to topologically incorrect protein	43844	11/2052	0.0727116	0.374387	0.337095	HSPA2	1
GO:0042273	BP	GO:0042273	ribosomal large subunit biogenesis	43844	11/2052	0.0727116	0.374387	0.337095	RPL7A	1
GO:0050000	BP	GO:0050000	chromosome localization	43844	11/2052	0.0727116	0.374387	0.337095	NDEL1	1
GO:0051303	BP	GO:0051303	establishment of chromosome localization	43844	11/2052	0.0727116	0.374387	0.337095	NDEL1	1
GO:0031023	BP	GO:0031023	microtubule organizing center organization	43844	12/2052	0.0790722	0.394911	0.355575	NDEL1	1
GO:0010970	BP	GO:0010970	transport along microtubule	43844	13/2052	0.0853923	0.394911	0.355575	NDEL1	1
GO:0021543	BP	GO:0021543	pallium development	43844	13/2052	0.0853923	0.394911	0.355575	NDEL1	1
GO:0031109	BP	GO:0031109	microtubule polymerization or depolymerization	43844	13/2052	0.0853923	0.394911	0.355575	NDEL1	1
GO:0035966	BP	GO:0035966	response to topologically incorrect protein	43844	13/2052	0.0853923	0.394911	0.355575	HSPA2	1
GO:0099111	BP	GO:0099111	microtubule-based transport	43844	14/2052	0.0916721	0.394911	0.355575	NDEL1	1
GO:0033993	BP	GO:0033993	response to lipid	43875	78/2052	0.0966379	0.394911	0.355575	HSPA2/HSP90AA1	2
GO:0030705	BP	GO:0030705	cytoskeleton-dependent intracellular transport	43844	15/2052	0.0979119	0.394911	0.355575	NDEL1	1
GO:0042133	BP	GO:0042133	neurotransmitter metabolic process	43844	15/2052	0.0979119	0.394911	0.355575	HSP90AA1	1
GO:0051262	BP	GO:0051262	protein tetramerization	43844	15/2052	0.0979119	0.394911	0.355575	FARSA	1
GO:0060491	BP	GO:0060491	regulation of cell projection assembly	43844	15/2052	0.0979119	0.394911	0.355575	NDEL1	1
GO:0120032	BP	GO:0120032	regulation of plasma membrane bounded cell projection assembly	43844	15/2052	0.0979119	0.394911	0.355575	NDEL1	1
GO:2000377	BP	GO:2000377	regulation of reactive oxygen species metabolic process	43844	15/2052	0.0979119	0.394911	0.355575	HSP90AA1	1
GO:0030010	BP	GO:0030010	establishment of cell polarity	43844	16/2052	0.104112	0.403913	0.36368	NDEL1	1
GO:1902749	BP	GO:1902749	regulation of cell cycle G2/M phase transition	43844	16/2052	0.104112	0.403913	0.36368	HSP90AA1	1
GO:0032869	BP	GO:0032869	cellular response to insulin stimulus	43844	17/2052	0.110272	0.403913	0.36368	NDEL1	1
GO:0051650	BP	GO:0051650	establishment of vesicle localization	43844	17/2052	0.110272	0.403913	0.36368	NDEL1	1
GO:1902850	BP	GO:1902850	microtubule cytoskeleton organization involved in mitosis	43844	17/2052	0.110272	0.403913	0.36368	NDEL1	1
GO:0042493	BP	GO:0042493	response to drug	43875	87/2052	0.116278	0.403913	0.36368	HSPA2/HSP90AA1	2
GO:0006364	BP	GO:0006364	rRNA processing	43844	18/2052	0.116393	0.403913	0.36368	RPL7A	1
GO:0033157	BP	GO:0033157	regulation of intracellular protein transport	43844	18/2052	0.116393	0.403913	0.36368	NDEL1	1
GO:0051648	BP	GO:0051648	vesicle localization	43844	18/2052	0.116393	0.403913	0.36368	NDEL1	1
GO:0009719	BP	GO:0009719	response to endogenous stimulus	43904	181/2052	0.119298	0.403913	0.36368	NDEL1/HSPA2/HSP90AA1	3
GO:0051276	BP	GO:0051276	chromosome organization	43904	182/2052	0.120802	0.403913	0.36368	CENPT/CENPI/CENPH	3
GO:0050821	BP	GO:0050821	protein stabilization	43844	19/2052	0.122475	0.403913	0.36368	HSP90AA1	1
GO:0001764	BP	GO:0001764	neuron migration	43844	20/2052	0.128518	0.403913	0.36368	NDEL1	1
GO:0006413	BP	GO:0006413	translational initiation	43844	20/2052	0.128518	0.403913	0.36368	DENR	1
GO:0016032	BP	GO:0016032	viral process	43844	20/2052	0.128518	0.403913	0.36368	DENR	1
GO:0021537	BP	GO:0021537	telencephalon development	43844	20/2052	0.128518	0.403913	0.36368	NDEL1	1
GO:0032868	BP	GO:0032868	response to insulin	43844	20/2052	0.128518	0.403913	0.36368	NDEL1	1
GO:0007018	BP	GO:0007018	microtubule-based movement	43844	21/2052	0.134522	0.412081	0.371034	NDEL1	1
GO:0016072	BP	GO:0016072	rRNA metabolic process	43844	21/2052	0.134522	0.412081	0.371034	RPL7A	1
GO:0007163	BP	GO:0007163	establishment or maintenance of cell polarity	43844	22/2052	0.140488	0.41973	0.377921	NDEL1	1
GO:0044403	BP	GO:0044403	symbiont process	43844	22/2052	0.140488	0.41973	0.377921	DENR	1
GO:0002181	BP	GO:0002181	cytoplasmic translation	43844	23/2052	0.146416	0.421817	0.3798	DENR	1
GO:0021953	BP	GO:0021953	central nervous system neuron differentiation	43844	23/2052	0.146416	0.421817	0.3798	NDEL1	1
GO:0044839	BP	GO:0044839	cell cycle G2/M phase transition	43844	23/2052	0.146416	0.421817	0.3798	HSP90AA1	1
GO:0046677	BP	GO:0046677	response to antibiotic	43844	24/2052	0.152305	0.42858	0.38589	HSP90AA1	1
GO:1990138	BP	GO:1990138	neuron projection extension	43844	24/2052	0.152305	0.42858	0.38589	NDEL1	1
GO:0072593	BP	GO:0072593	reactive oxygen species metabolic process	43844	26/2052	0.163972	0.452046	0.407018	HSP90AA1	1
GO:0019752	BP	GO:0019752	carboxylic acid metabolic process	43875	109/2052	0.168107	0.452046	0.407018	IARS2/FARSA	2
GO:0044419	BP	GO:0044419	interspecies interaction between organisms	43844	28/2052	0.175489	0.452046	0.407018	DENR	1
GO:0009628	BP	GO:0009628	response to abiotic stimulus	43875	112/2052	0.175502	0.452046	0.407018	HSPA2/HSP90AA1	2
GO:0043436	BP	GO:0043436	oxoacid metabolic process	43875	112/2052	0.175502	0.452046	0.407018	IARS2/FARSA	2
GO:0007049	BP	GO:0007049	cell cycle	43904	216/2052	0.176201	0.452046	0.407018	NDEL1/HSP90AA1/CENPT	3
GO:0006082	BP	GO:0006082	organic acid metabolic process	43875	113/2052	0.17798	0.452046	0.407018	IARS2/FARSA	2
GO:0001505	BP	GO:0001505	regulation of neurotransmitter levels	43844	29/2052	0.181192	0.452046	0.407018	HSP90AA1	1
GO:0031647	BP	GO:0031647	regulation of protein stability	43844	29/2052	0.181192	0.452046	0.407018	HSP90AA1	1
GO:0071375	BP	GO:0071375	cellular response to peptide hormone stimulus	43844	29/2052	0.181192	0.452046	0.407018	NDEL1	1
GO:0090068	BP	GO:0090068	positive regulation of cell cycle process	43844	29/2052	0.181192	0.452046	0.407018	HSP90AA1	1
GO:1901987	BP	GO:1901987	regulation of cell cycle phase transition	43844	30/2052	0.186859	0.461426	0.415464	HSP90AA1	1
GO:0043547	BP	GO:0043547	positive regulation of GTPase activity	43844	31/2052	0.192489	0.465822	0.419423	NDEL1	1
GO:0060560	BP	GO:0060560	developmental growth involved in morphogenesis	43844	31/2052	0.192489	0.465822	0.419423	NDEL1	1
GO:0140014	BP	GO:0140014	mitotic nuclear division	43844	33/2052	0.20364	0.480972	0.433063	NDEL1	1
GO:1901653	BP	GO:1901653	cellular response to peptide	43844	33/2052	0.20364	0.480972	0.433063	NDEL1	1
GO:0032984	BP	GO:0032984	protein-containing complex disassembly	43844	34/2052	0.209162	0.480972	0.433063	DENR	1
GO:0048588	BP	GO:0048588	developmental cell growth	43844	34/2052	0.209162	0.480972	0.433063	NDEL1	1
GO:0030031	BP	GO:0030031	cell projection assembly	43844	35/2052	0.214649	0.480972	0.433063	NDEL1	1
GO:0043434	BP	GO:0043434	response to peptide hormone	43844	35/2052	0.214649	0.480972	0.433063	NDEL1	1
GO:0051258	BP	GO:0051258	protein polymerization	43844	35/2052	0.214649	0.480972	0.433063	NDEL1	1
GO:0120031	BP	GO:0120031	plasma membrane bounded cell projection assembly	43844	35/2052	0.214649	0.480972	0.433063	NDEL1	1
GO:0031346	BP	GO:0031346	positive regulation of cell projection organization	43844	36/2052	0.2201	0.48422	0.435987	NDEL1	1
GO:0032386	BP	GO:0032386	regulation of intracellular transport	43844	36/2052	0.2201	0.48422	0.435987	NDEL1	1
GO:0051656	BP	GO:0051656	establishment of organelle localization	43844	39/2052	0.236243	0.503934	0.453738	NDEL1	1
GO:1901652	BP	GO:1901652	response to peptide	43844	39/2052	0.236243	0.503934	0.453738	NDEL1	1
GO:0022402	BP	GO:0022402	cell cycle process	43875	136/2052	0.236472	0.503934	0.453738	NDEL1/HSP90AA1	2
GO:0034470	BP	GO:0034470	ncRNA processing	43844	40/2052	0.241555	0.503934	0.453738	RPL7A	1
GO:0043087	BP	GO:0043087	regulation of GTPase activity	43844	40/2052	0.241555	0.503934	0.453738	NDEL1	1
GO:0045787	BP	GO:0045787	positive regulation of cell cycle	43844	40/2052	0.241555	0.503934	0.453738	HSP90AA1	1
GO:0030900	BP	GO:0030900	forebrain development	43844	42/2052	0.252076	0.521388	0.469453	NDEL1	1
GO:0051259	BP	GO:0051259	protein complex oligomerization	43844	43/2052	0.257285	0.523219	0.471102	FARSA	1
GO:1903827	BP	GO:1903827	regulation of cellular protein localization	43844	43/2052	0.257285	0.523219	0.471102	NDEL1	1
GO:0007059	BP	GO:0007059	chromosome segregation	43844	44/2052	0.262461	0.529296	0.476574	NDEL1	1
GO:0051223	BP	GO:0051223	regulation of protein transport	43844	46/2052	0.272712	0.543215	0.489106	NDEL1	1
GO:0022411	BP	GO:0022411	cellular component disassembly	43844	47/2052	0.277788	0.543215	0.489106	DENR	1
GO:0010033	BP	GO:0010033	response to organic substance	43904	273/2052	0.282686	0.543215	0.489106	NDEL1/HSPA2/HSP90AA1	3
GO:0044089	BP	GO:0044089	positive regulation of cellular component biogenesis	43844	48/2052	0.282831	0.543215	0.489106	NDEL1	1
GO:0070201	BP	GO:0070201	regulation of establishment of protein localization	43844	48/2052	0.282831	0.543215	0.489106	NDEL1	1
GO:0071417	BP	GO:0071417	cellular response to organonitrogen compound	43844	48/2052	0.282831	0.543215	0.489106	NDEL1	1
GO:0000280	BP	GO:0000280	nuclear division	43844	49/2052	0.287841	0.544199	0.489992	NDEL1	1
GO:0044770	BP	GO:0044770	cell cycle phase transition	43844	49/2052	0.287841	0.544199	0.489992	HSP90AA1	1
GO:0051640	BP	GO:0051640	organelle localization	43844	51/2052	0.297764	0.554299	0.499086	NDEL1	1
GO:0090087	BP	GO:0090087	regulation of peptide transport	43844	51/2052	0.297764	0.554299	0.499086	NDEL1	1
GO:0010975	BP	GO:0010975	regulation of neuron projection development	43844	53/2052	0.307558	0.568161	0.511567	NDEL1	1
GO:0048285	BP	GO:0048285	organelle fission	43844	54/2052	0.312408	0.572748	0.515697	NDEL1	1
GO:1901699	BP	GO:1901699	cellular response to nitrogen compound	43844	55/2052	0.317226	0.577208	0.519713	NDEL1	1
GO:0000226	BP	GO:0000226	microtubule cytoskeleton organization	43844	58/2052	0.331492	0.598665	0.539033	NDEL1	1
GO:0051345	BP	GO:0051345	positive regulation of hydrolase activity	43844	59/2052	0.336186	0.602644	0.542616	NDEL1	1
GO:0016049	BP	GO:0016049	cell growth	43844	60/2052	0.340849	0.606511	0.546097	NDEL1	1
GO:0010564	BP	GO:0010564	regulation of cell cycle process	43844	63/2052	0.354656	0.626473	0.564071	HSP90AA1	1
GO:0032870	BP	GO:0032870	cellular response to hormone stimulus	43844	64/2052	0.359198	0.629899	0.567156	NDEL1	1
GO:0031344	BP	GO:0031344	regulation of cell projection organization	43844	66/2052	0.368194	0.63645	0.573054	NDEL1	1
GO:0120035	BP	GO:0120035	regulation of plasma membrane bounded cell projection organization	43844	66/2052	0.368194	0.63645	0.573054	NDEL1	1
GO:0007420	BP	GO:0007420	brain development	43844	68/2052	0.377073	0.647175	0.58271	NDEL1	1
GO:0007017	BP	GO:0007017	microtubule-based process	43844	70/2052	0.385835	0.65755	0.592053	NDEL1	1
GO:0060341	BP	GO:0060341	regulation of cellular localization	43844	72/2052	0.394483	0.667587	0.60109	NDEL1	1
GO:0007409	BP	GO:0007409	axonogenesis	43844	74/2052	0.403018	0.672623	0.605624	NDEL1	1
GO:0045664	BP	GO:0045664	regulation of neuron differentiation	43844	74/2052	0.403018	0.672623	0.605624	NDEL1	1
GO:0006886	BP	GO:0006886	intracellular protein transport	43844	77/2052	0.415611	0.684028	0.615893	NDEL1	1
GO:0032880	BP	GO:0032880	regulation of protein localization	43844	78/2052	0.419753	0.684028	0.615893	NDEL1	1
GO:0061564	BP	GO:0061564	axon development	43844	78/2052	0.419753	0.684028	0.615893	NDEL1	1
GO:0044281	BP	GO:0044281	small molecule metabolic process	43875	208/2052	0.422766	0.684028	0.615893	IARS2/FARSA	2
GO:0048667	BP	GO:0048667	cell morphogenesis involved in neuron differentiation	43844	81/2052	0.432018	0.684028	0.615893	NDEL1	1
GO:1901701	BP	GO:1901701	cellular response to oxygen-containing compound	43844	81/2052	0.432018	0.684028	0.615893	NDEL1	1
GO:0060322	BP	GO:0060322	head development	43844	82/2052	0.436052	0.684028	0.615893	NDEL1	1
GO:0050790	BP	GO:0050790	regulation of catalytic activity	43875	216/2052	0.442629	0.684028	0.615893	NDEL1/HSP90AA1	2
GO:1903047	BP	GO:1903047	mitotic cell cycle process	43844	84/2052	0.444041	0.684028	0.615893	NDEL1	1
GO:0033554	BP	GO:0033554	cellular response to stress	43875	218/2052	0.447549	0.684028	0.615893	HSPA2/HSP90AA1	2
GO:0044087	BP	GO:0044087	regulation of cellular component biogenesis	43844	85/2052	0.447996	0.684028	0.615893	NDEL1	1
GO:0050767	BP	GO:0050767	regulation of neurogenesis	43844	85/2052	0.447996	0.684028	0.615893	NDEL1	1
GO:0048812	BP	GO:0048812	neuron projection morphogenesis	43844	86/2052	0.451925	0.684028	0.615893	NDEL1	1
GO:0048858	BP	GO:0048858	cell projection morphogenesis	43844	87/2052	0.455828	0.684028	0.615893	NDEL1	1
GO:0120039	BP	GO:0120039	plasma membrane bounded cell projection morphogenesis	43844	87/2052	0.455828	0.684028	0.615893	NDEL1	1
GO:0048589	BP	GO:0048589	developmental growth	43844	88/2052	0.459705	0.684028	0.615893	NDEL1	1
GO:0071310	BP	GO:0071310	cellular response to organic substance	43875	223/2052	0.459762	0.684028	0.615893	NDEL1/HSPA2	2
GO:0007169	BP	GO:0007169	transmembrane receptor protein tyrosine kinase signaling pathway	43844	89/2052	0.463556	0.684028	0.615893	NDEL1	1
GO:0032990	BP	GO:0032990	cell part morphogenesis	43844	89/2052	0.463556	0.684028	0.615893	NDEL1	1
GO:0051301	BP	GO:0051301	cell division	43844	90/2052	0.467382	0.685494	0.617213	CENPT	1
GO:0008284	BP	GO:0008284	positive regulation of cell proliferation	43844	93/2052	0.478708	0.694935	0.625713	HSP90AA1	1
GO:0017144	BP	GO:0017144	drug metabolic process	43844	94/2052	0.482434	0.694935	0.625713	HSP90AA1	1
GO:0051960	BP	GO:0051960	regulation of nervous system development	43844	94/2052	0.482434	0.694935	0.625713	NDEL1	1
GO:0007417	BP	GO:0007417	central nervous system development	43844	99/2052	0.500693	0.716969	0.645552	NDEL1	1
GO:0060284	BP	GO:0060284	regulation of cell development	43844	101/2052	0.507828	0.719471	0.647805	NDEL1	1
GO:0006396	BP	GO:0006396	RNA processing	43844	102/2052	0.511359	0.719471	0.647805	RPL7A	1
GO:0097435	BP	GO:0097435	supramolecular fiber organization	43844	102/2052	0.511359	0.719471	0.647805	NDEL1	1
GO:0000904	BP	GO:0000904	cell morphogenesis involved in differentiation	43844	103/2052	0.514868	0.720219	0.648479	NDEL1	1
GO:0000278	BP	GO:0000278	mitotic cell cycle	43844	106/2052	0.525252	0.730523	0.657757	NDEL1	1
GO:0042221	BP	GO:0042221	response to chemical	43904	398/2052	0.529515	0.732244	0.659306	NDEL1/HSPA2/HSP90AA1	3
GO:0051726	BP	GO:0051726	regulation of cell cycle	43844	110/2052	0.538778	0.740819	0.667027	HSP90AA1	1
GO:0065009	BP	GO:0065009	regulation of molecular function	43875	260/2052	0.545865	0.745966	0.671662	NDEL1/HSP90AA1	2
GO:0043085	BP	GO:0043085	positive regulation of catalytic activity	43844	113/2052	0.548686	0.745966	0.671662	NDEL1	1
GO:0051336	BP	GO:0051336	regulation of hydrolase activity	43844	114/2052	0.551945	0.746204	0.671876	NDEL1	1
GO:0031175	BP	GO:0031175	neuron projection development	43844	117/2052	0.56159	0.750855	0.676063	NDEL1	1
GO:0051130	BP	GO:0051130	positive regulation of cellular component organization	43844	117/2052	0.56159	0.750855	0.676063	NDEL1	1
GO:0016192	BP	GO:0016192	vesicle-mediated transport	43844	122/2052	0.577238	0.763342	0.687306	HSPA2	1
GO:0040007	BP	GO:0040007	growth	43844	122/2052	0.577238	0.763342	0.687306	NDEL1	1
GO:0070887	BP	GO:0070887	cellular response to chemical stimulus	43875	281/2052	0.590973	0.774569	0.697416	NDEL1/HSPA2	2
GO:0016477	BP	GO:0016477	cell migration	43844	128/2052	0.59533	0.774569	0.697416	NDEL1	1
GO:0051049	BP	GO:0051049	regulation of transport	43844	128/2052	0.59533	0.774569	0.697416	NDEL1	1
GO:0007167	BP	GO:0007167	enzyme linked receptor protein signaling pathway	43844	134/2052	0.612702	0.77979	0.702116	NDEL1	1
GO:0048666	BP	GO:0048666	neuron development	43844	134/2052	0.612702	0.77979	0.702116	NDEL1	1
GO:0048870	BP	GO:0048870	cell motility	43844	134/2052	0.612702	0.77979	0.702116	NDEL1	1
GO:0051674	BP	GO:0051674	localization of cell	43844	135/2052	0.615529	0.77979	0.702116	NDEL1	1
GO:0000902	BP	GO:0000902	cell morphogenesis	43844	137/2052	0.621125	0.77979	0.702116	NDEL1	1
GO:0034613	BP	GO:0034613	cellular protein localization	43844	140/2052	0.629378	0.77979	0.702116	NDEL1	1
GO:0044093	BP	GO:0044093	positive regulation of molecular function	43844	140/2052	0.629378	0.77979	0.702116	NDEL1	1
GO:0030030	BP	GO:0030030	cell projection organization	43844	141/2052	0.632092	0.77979	0.702116	NDEL1	1
GO:0070727	BP	GO:0070727	cellular macromolecule localization	43844	141/2052	0.632092	0.77979	0.702116	NDEL1	1
GO:0120036	BP	GO:0120036	plasma membrane bounded cell projection organization	43844	141/2052	0.632092	0.77979	0.702116	NDEL1	1
GO:0046907	BP	GO:0046907	intracellular transport	43844	142/2052	0.634787	0.77979	0.702116	NDEL1	1
GO:0051704	BP	GO:0051704	multi-organism process	43844	144/2052	0.640123	0.782373	0.704442	DENR	1
GO:0015031	BP	GO:0015031	protein transport	43844	151/2052	0.658233	0.800465	0.720731	NDEL1	1
GO:0071495	BP	GO:0071495	cellular response to endogenous stimulus	43844	153/2052	0.66325	0.80239	0.722465	NDEL1	1
GO:0045184	BP	GO:0045184	establishment of protein localization	43844	155/2052	0.668198	0.80239	0.722465	NDEL1	1
GO:0015833	BP	GO:0015833	peptide transport	43844	156/2052	0.670647	0.80239	0.722465	NDEL1	1
GO:0042886	BP	GO:0042886	amide transport	43844	157/2052	0.673079	0.80239	0.722465	NDEL1	1
GO:0042127	BP	GO:0042127	regulation of cell proliferation	43844	159/2052	0.677893	0.804167	0.724065	HSP90AA1	1
GO:0032989	BP	GO:0032989	cellular component morphogenesis	43844	162/2052	0.68499	0.808623	0.728077	NDEL1	1
GO:0040011	BP	GO:0040011	locomotion	43844	169/2052	0.700991	0.821864	0.739999	NDEL1	1
GO:0051649	BP	GO:0051649	establishment of localization in cell	43844	172/2052	0.707614	0.821864	0.739999	NDEL1	1
GO:0007010	BP	GO:0007010	cytoskeleton organization	43844	173/2052	0.709791	0.821864	0.739999	NDEL1	1
GO:0030182	BP	GO:0030182	neuron differentiation	43844	173/2052	0.709791	0.821864	0.739999	NDEL1	1
GO:0071705	BP	GO:0071705	nitrogen compound transport	43844	184/2052	0.732769	0.840245	0.756549	NDEL1	1
GO:0006928	BP	GO:0006928	movement of cell or subcellular component	43844	188/2052	0.740697	0.840245	0.756549	NDEL1	1
GO:0045595	BP	GO:0045595	regulation of cell differentiation	43844	189/2052	0.742644	0.840245	0.756549	NDEL1	1
GO:0006950	BP	GO:0006950	response to stress	43875	366/2052	0.742876	0.840245	0.756549	HSPA2/HSP90AA1	2
GO:0008283	BP	GO:0008283	cell proliferation	43844	190/2052	0.744578	0.840245	0.756549	HSP90AA1	1
GO:0048699	BP	GO:0048699	generation of neurons	43844	191/2052	0.746499	0.840245	0.756549	NDEL1	1
GO:0022008	BP	GO:0022008	neurogenesis	43844	195/2052	0.754047	0.844812	0.760662	NDEL1	1
GO:2000026	BP	GO:2000026	regulation of multicellular organismal development	43844	204/2052	0.770275	0.859016	0.773451	NDEL1	1
GO:0065008	BP	GO:0065008	regulation of biological quality	43875	392/2052	0.779626	0.864352	0.778255	IARS2/HSP90AA1	2
GO:0032879	BP	GO:0032879	regulation of localization	43844	211/2052	0.782203	0.864352	0.778255	NDEL1	1
GO:0071702	BP	GO:0071702	organic substance transport	43844	217/2052	0.791966	0.871163	0.784388	NDEL1	1
GO:0008104	BP	GO:0008104	protein localization	43844	220/2052	0.796694	0.872398	0.7855	NDEL1	1
GO:0051641	BP	GO:0051641	cellular localization	43844	230/2052	0.811743	0.883883	0.79584	NDEL1	1
GO:0006810	BP	GO:0006810	transport	43875	420/2052	0.814487	0.883883	0.79584	NDEL1/HSPA2	2
GO:0051128	BP	GO:0051128	regulation of cellular component organization	43844	240/2052	0.825752	0.890574	0.801865	NDEL1	1
GO:0051234	BP	GO:0051234	establishment of localization	43875	432/2052	0.828013	0.890574	0.801865	NDEL1/HSPA2	2
GO:0050793	BP	GO:0050793	regulation of developmental process	43844	251/2052	0.84004	0.898622	0.809111	NDEL1	1
GO:0033036	BP	GO:0033036	macromolecule localization	43844	255/2052	0.84496	0.898622	0.809111	NDEL1	1
GO:0031328	BP	GO:0031328	positive regulation of cellular biosynthetic process	43844	257/2052	0.847367	0.898622	0.809111	HSP90AA1	1
GO:0009891	BP	GO:0009891	positive regulation of biosynthetic process	43844	261/2052	0.852077	0.898622	0.809111	HSP90AA1	1
GO:0048468	BP	GO:0048468	cell development	43844	264/2052	0.855521	0.898622	0.809111	NDEL1	1
GO:0007399	BP	GO:0007399	nervous system development	43844	266/2052	0.857775	0.898622	0.809111	NDEL1	1
GO:0000775	CC	GO:0000775	chromosome, centromeric region	43965	37/2137	2.10783e-06	0.000168627	0.000133126	NDEL1/CENPT/CENPM/CENPI/CENPH	5
GO:0000776	CC	GO:0000776	kinetochore	43935	24/2137	1.13843e-05	0.000420688	0.000332122	NDEL1/CENPT/CENPI/CENPH	4
GO:0098687	CC	GO:0098687	chromosomal region	43965	55/2137	1.57758e-05	0.000420688	0.000332122	NDEL1/CENPT/CENPM/CENPI/CENPH	5
GO:0005840	CC	GO:0005840	ribosome	43935	37/2137	6.73648e-05	0.0013473	0.00106366	RPS15/RPL7A/MRPS7/RPL37A	4
GO:1990904	CC	GO:1990904	ribonucleoprotein complex	43965	113/2137	0.000516351	0.0079632	0.00628674	RPS15/RPL7A/MRPS7/RPL37A/NOC4L	5
GO:0043025	CC	GO:0043025	neuronal cell body	43904	27/2137	0.00059724	0.0079632	0.00628674	NDEL1/HSPA2/HSP90AA1	3
GO:0044297	CC	GO:0044297	cell body	43904	33/2137	0.00108836	0.0108836	0.00859235	NDEL1/HSPA2/HSP90AA1	3
GO:0044391	CC	GO:0044391	ribosomal subunit	43904	33/2137	0.00108836	0.0108836	0.00859235	RPS15/RPL7A/MRPS7	3
GO:0044427	CC	GO:0044427	chromosomal part	43965	155/2137	0.00220336	0.0195854	0.0154622	NDEL1/CENPT/CENPM/CENPI/CENPH	5
GO:0015935	CC	GO:0015935	small ribosomal subunit	43875	13/2137	0.00298426	0.0217037	0.0171345	RPS15/MRPS7	2
GO:0043204	CC	GO:0043204	perikaryon	43875	13/2137	0.00298426	0.0217037	0.0171345	HSPA2/HSP90AA1	2
GO:0005694	CC	GO:0005694	chromosome	43965	171/2137	0.00341523	0.0227682	0.0179749	NDEL1/CENPT/CENPM/CENPI/CENPH	5
GO:0000777	CC	GO:0000777	condensed chromosome kinetochore	43875	17/2137	0.0051259	0.031544	0.0249031	CENPT/CENPH	2
GO:0000779	CC	GO:0000779	condensed chromosome, centromeric region	43875	18/2137	0.00574507	0.0328289	0.0259176	CENPT/CENPH	2
GO:0005829	CC	GO:0005829	cytosol	43996	315/2137	0.0103378	0.0551351	0.0435277	RPS15/RPL7A/HSPA2/HSP90AA1/FARSA/CENPM	6
GO:0000793	CC	GO:0000793	condensed chromosome	43875	26/2137	0.0118434	0.056636	0.0447126	CENPT/CENPH	2
GO:0036477	CC	GO:0036477	somatodendritic compartment	43904	78/2137	0.0127361	0.056636	0.0447126	NDEL1/HSPA2/HSP90AA1	3
GO:0022626	CC	GO:0022626	cytosolic ribosome	43875	27/2137	0.0127431	0.056636	0.0447126	RPS15/RPL7A	2
GO:0005759	CC	GO:0005759	mitochondrial matrix	43875	30/2137	0.0156165	0.0657535	0.0519107	MRPS7/IARS2	2
GO:0044445	CC	GO:0044445	cytosolic part	43875	50/2137	0.040812	0.163248	0.12888	RPS15/RPL7A	2
GO:0030424	CC	GO:0030424	axon	43875	66/2137	0.0673291	0.243156	0.191965	NDEL1/HSP90AA1	2
GO:0043235	CC	GO:0043235	receptor complex	43875	66/2137	0.0673291	0.243156	0.191965	HSPA2/HSP90AA1	2
GO:0022627	CC	GO:0022627	cytosolic small ribosomal subunit	43844	11/2137	0.0699073	0.243156	0.191965	RPS15	1
GO:0005730	CC	GO:0005730	nucleolus	43875	73/2137	0.0803716	0.262782	0.20746	NOC4L/CENPH	2
GO:0005875	CC	GO:0005875	microtubule associated complex	43844	13/2137	0.0821194	0.262782	0.20746	NDEL1	1
GO:0008021	CC	GO:0008021	synaptic vesicle	43844	15/2137	0.0941825	0.26709	0.21086	NDEL1	1
GO:0022625	CC	GO:0022625	cytosolic large ribosomal subunit	43844	16/2137	0.100159	0.26709	0.21086	RPL7A	1
GO:0042470	CC	GO:0042470	melanosome	43844	16/2137	0.100159	0.26709	0.21086	HSP90AA1	1
GO:0048770	CC	GO:0048770	pigment granule	43844	16/2137	0.100159	0.26709	0.21086	HSP90AA1	1
GO:0070382	CC	GO:0070382	exocytic vesicle	43844	16/2137	0.100159	0.26709	0.21086	NDEL1	1
GO:0097458	CC	GO:0097458	neuron part	43904	179/2137	0.105969	0.273469	0.215897	NDEL1/HSPA2/HSP90AA1	3
GO:0044429	CC	GO:0044429	mitochondrial part	43875	88/2137	0.110736	0.27684	0.218558	MRPS7/IARS2	2
GO:0015934	CC	GO:0015934	large ribosomal subunit	43844	20/2137	0.123699	0.299877	0.236745	RPL7A	1
GO:0045111	CC	GO:0045111	intermediate filament cytoskeleton	43844	22/2137	0.135254	0.309151	0.244067	NDEL1	1
GO:0098798	CC	GO:0098798	mitochondrial protein complex	43844	22/2137	0.135254	0.309151	0.244067	MRPS7	1
GO:0031965	CC	GO:0031965	nuclear membrane	43844	29/2137	0.17459	0.379099	0.299289	NOC4L	1
GO:0030133	CC	GO:0030133	transport vesicle	43844	30/2137	0.180072	0.379099	0.299289	NDEL1	1
GO:0033267	CC	GO:0033267	axon part	43844	30/2137	0.180072	0.379099	0.299289	NDEL1	1
GO:0098793	CC	GO:0098793	presynapse	43844	32/2137	0.190934	0.39166	0.309205	NDEL1	1
GO:0005819	CC	GO:0005819	spindle	43844	38/2137	0.222725	0.414077	0.326903	NDEL1	1
GO:0005739	CC	GO:0005739	mitochondrion	43875	137/2137	0.22499	0.414077	0.326903	MRPS7/IARS2	2
GO:0031974	CC	GO:0031974	membrane-enclosed lumen	43935	383/2137	0.232135	0.414077	0.326903	MRPS7/NOC4L/IARS2/CENPH	4
GO:0043233	CC	GO:0043233	organelle lumen	43935	383/2137	0.232135	0.414077	0.326903	MRPS7/NOC4L/IARS2/CENPH	4
GO:0070013	CC	GO:0070013	intracellular organelle lumen	43935	383/2137	0.232135	0.414077	0.326903	MRPS7/NOC4L/IARS2/CENPH	4
GO:0099503	CC	GO:0099503	secretory vesicle	43844	40/2137	0.233062	0.414077	0.326903	NDEL1	1
GO:0005874	CC	GO:0005874	microtubule	43844	42/2137	0.24327	0.414077	0.326903	NDEL1	1
GO:0099568	CC	GO:0099568	cytoplasmic region	43844	42/2137	0.24327	0.414077	0.326903	NDEL1	1
GO:0005813	CC	GO:0005813	centrosome	43844	45/2137	0.258347	0.428462	0.338259	NDEL1	1
GO:0043005	CC	GO:0043005	neuron projection	43875	154/2137	0.267386	0.428462	0.338259	NDEL1/HSP90AA1	2
GO:0005635	CC	GO:0005635	nuclear envelope	43844	47/2137	0.268243	0.428462	0.338259	NOC4L	1
GO:0031252	CC	GO:0031252	cell leading edge	43844	48/2137	0.273144	0.428462	0.338259	NDEL1	1
GO:0048471	CC	GO:0048471	perinuclear region of cytoplasm	43844	52/2137	0.292448	0.44992	0.3552	HSP90AA1	1
GO:0031410	CC	GO:0031410	cytoplasmic vesicle	43875	179/2137	0.330186	0.489165	0.386183	NDEL1/HSP90AA1	2
GO:0097708	CC	GO:0097708	intracellular vesicle	43875	179/2137	0.330186	0.489165	0.386183	NDEL1/HSP90AA1	2
GO:0031982	CC	GO:0031982	vesicle	43875	191/2137	0.360119	0.52143	0.411655	NDEL1/HSP90AA1	2
GO:0009986	CC	GO:0009986	cell surface	43844	68/2137	0.365001	0.52143	0.411655	HSP90AA1	1
GO:0005815	CC	GO:0005815	microtubule organizing center	43844	70/2137	0.373567	0.524305	0.413925	NDEL1	1
GO:0120025	CC	GO:0120025	plasma membrane bounded cell projection	43875	210/2137	0.406782	0.561079	0.442957	NDEL1/HSP90AA1	2
GO:0099513	CC	GO:0099513	polymeric cytoskeletal fiber	43844	83/2137	0.426686	0.571283	0.451013	NDEL1	1
GO:0042995	CC	GO:0042995	cell projection	43875	219/2137	0.428462	0.571283	0.451013	NDEL1/HSP90AA1	2
GO:0044456	CC	GO:0044456	synapse part	43844	87/2137	0.442169	0.579894	0.457811	NDEL1	1
GO:0031967	CC	GO:0031967	organelle envelope	43844	108/2137	0.517278	0.656862	0.518575	NOC4L	1
GO:0031975	CC	GO:0031975	envelope	43844	108/2137	0.517278	0.656862	0.518575	NOC4L	1
GO:0015630	CC	GO:0015630	microtubule cytoskeleton	43844	114/2137	0.536945	0.671058	0.529783	NDEL1	1
GO:0045202	CC	GO:0045202	synapse	43844	117/2137	0.546497	0.671058	0.529783	NDEL1	1
GO:0044463	CC	GO:0044463	cell projection part	43844	122/2137	0.562011	0.671058	0.529783	NDEL1	1
GO:0120038	CC	GO:0120038	plasma membrane bounded cell projection part	43844	122/2137	0.562011	0.671058	0.529783	NDEL1	1
GO:0099080	CC	GO:0099080	supramolecular complex	43844	137/2137	0.605648	0.692169	0.546449	NDEL1	1
GO:0099081	CC	GO:0099081	supramolecular polymer	43844	137/2137	0.605648	0.692169	0.546449	NDEL1	1
GO:0099512	CC	GO:0099512	supramolecular fiber	43844	137/2137	0.605648	0.692169	0.546449	NDEL1	1
GO:0031981	CC	GO:0031981	nuclear lumen	43875	322/2137	0.646827	0.728819	0.575383	NOC4L/CENPH	2
GO:1902494	CC	GO:1902494	catalytic complex	43844	158/2137	0.659988	0.73332	0.578936	FARSA	1
GO:0012505	CC	GO:0012505	endomembrane system	43875	375/2137	0.733859	0.794994	0.627627	NOC4L/NDEL1	2
GO:0044430	CC	GO:0044430	cytoskeletal part	43844	193/2137	0.735369	0.794994	0.627627	NDEL1	1
GO:0044428	CC	GO:0044428	nuclear part	43875	396/2137	0.763515	0.814416	0.64296	NOC4L/CENPH	2
GO:0005856	CC	GO:0005856	cytoskeleton	43844	246/2137	0.820526	0.85146	0.672206	NDEL1	1
GO:0031090	CC	GO:0031090	organelle membrane	43844	248/2137	0.823174	0.85146	0.672206	NOC4L	1
GO:0005886	CC	GO:0005886	plasma membrane	43875	452/2137	0.830174	0.85146	0.672206	HSPA2/HSP90AA1	2
GO:0071944	CC	GO:0071944	cell periphery	43875	468/2137	0.846152	0.856863	0.676471	HSPA2/HSP90AA1	2
GO:0003723	MF	GO:0003723	RNA binding	43994	151/1900	0.000141378	0.00749303	0.00565512	RPS15/RPL7A/MRPS7/IARS2/FARSA/DENR	6
GO:0003735	MF	GO:0003735	structural constituent of ribosome	43902	29/1900	0.000641839	0.0170087	0.0128368	RPS15/MRPS7/RPL37A	3
GO:0000049	MF	GO:0000049	tRNA binding	43873	12/1900	0.0023311	0.0363748	0.0274527	IARS2/FARSA	2
GO:0140101	MF	GO:0140101	catalytic activity, acting on a tRNA	43873	13/1900	0.00274527	0.0363748	0.0274527	IARS2/FARSA	2
GO:0031072	MF	GO:0031072	heat shock protein binding	43873	17/1900	0.00471976	0.0416912	0.0314651	HSPA2/HSP90AA1	2
GO:0051427	MF	GO:0051427	hormone receptor binding	43873	17/1900	0.00471976	0.0416912	0.0314651	HSPA2/HSP90AA1	2
GO:0051082	MF	GO:0051082	unfolded protein binding	43873	21/1900	0.0071861	0.0544091	0.0410634	HSPA2/HSP90AA1	2
GO:0016874	MF	GO:0016874	ligase activity	43873	23/1900	0.00859689	0.0569544	0.0429845	IARS2/FARSA	2
GO:0003729	MF	GO:0003729	mRNA binding	43873	40/1900	0.0249678	0.142968	0.1079	MRPS7/DENR	2
GO:0005198	MF	GO:0005198	structural molecule activity	43902	108/1900	0.0269751	0.142968	0.1079	RPS15/MRPS7/RPL37A	3
GO:0140098	MF	GO:0140098	catalytic activity, acting on RNA	43873	46/1900	0.03244	0.148738	0.112255	IARS2/FARSA	2
GO:0005524	MF	GO:0005524	ATP binding	43933	213/1900	0.0368024	0.148738	0.112255	IARS2/HSPA2/HSP90AA1/FARSA	4
GO:0016887	MF	GO:0016887	ATPase activity	43873	52/1900	0.0406952	0.148738	0.112255	HSPA2/HSP90AA1	2
GO:0030554	MF	GO:0030554	adenyl nucleotide binding	43933	222/1900	0.0420957	0.148738	0.112255	IARS2/HSPA2/HSP90AA1/FARSA	4
GO:0032559	MF	GO:0032559	adenyl ribonucleotide binding	43933	222/1900	0.0420957	0.148738	0.112255	IARS2/HSPA2/HSP90AA1/FARSA	4
GO:0019843	MF	GO:0019843	rRNA binding	43842	10/1900	0.0615345	0.193766	0.146238	MRPS7	1
GO:0008144	MF	GO:0008144	drug binding	43933	251/1900	0.0621513	0.193766	0.146238	IARS2/HSPA2/HSP90AA1/FARSA	4
GO:0035639	MF	GO:0035639	purine ribonucleoside triphosphate binding	43933	270/1900	0.0778032	0.193825	0.146283	IARS2/HSPA2/HSP90AA1/FARSA	4
GO:0003743	MF	GO:0003743	translation initiation factor activity	43842	13/1900	0.0793062	0.193825	0.146283	DENR	1
GO:0051087	MF	GO:0051087	chaperone binding	43842	13/1900	0.0793062	0.193825	0.146283	HSP90AA1	1
GO:0052689	MF	GO:0052689	carboxylic ester hydrolase activity	43842	14/1900	0.0851611	0.193825	0.146283	IARS2	1
GO:0017076	MF	GO:0017076	purine nucleotide binding	43933	280/1900	0.0868366	0.193825	0.146283	IARS2/HSPA2/HSP90AA1/FARSA	4
GO:0032555	MF	GO:0032555	purine ribonucleotide binding	43933	280/1900	0.0868366	0.193825	0.146283	IARS2/HSPA2/HSP90AA1/FARSA	4
GO:0032553	MF	GO:0032553	ribonucleotide binding	43933	281/1900	0.0877699	0.193825	0.146283	IARS2/HSPA2/HSP90AA1/FARSA	4
GO:0008134	MF	GO:0008134	transcription factor binding	43873	86/1900	0.0995837	0.211117	0.159334	HSPA2/HSP90AA1	2
GO:0000166	MF	GO:0000166	nucleotide binding	43933	307/1900	0.113907	0.215648	0.162753	IARS2/HSPA2/HSP90AA1/FARSA	4
GO:1901265	MF	GO:1901265	nucleoside phosphate binding	43933	307/1900	0.113907	0.215648	0.162753	IARS2/HSPA2/HSP90AA1/FARSA	4
GO:0008135	MF	GO:0008135	translation factor activity, RNA binding	43842	19/1900	0.113927	0.215648	0.162753	DENR	1
GO:0097367	MF	GO:0097367	carbohydrate derivative binding	43933	318/1900	0.126022	0.230315	0.173823	IARS2/HSPA2/HSP90AA1/FARSA	4
GO:0008017	MF	GO:0008017	microtubule binding	43842	27/1900	0.158233	0.279545	0.210978	NDEL1	1
GO:0036094	MF	GO:0036094	small molecule binding	43933	357/1900	0.173669	0.296919	0.22409	IARS2/HSPA2/HSP90AA1/FARSA	4
GO:0043168	MF	GO:0043168	anion binding	43933	362/1900	0.18027	0.29762	0.224619	IARS2/HSPA2/HSP90AA1/FARSA	4
GO:0017111	MF	GO:0017111	nucleoside-triphosphatase activity	43873	130/1900	0.195984	0.29762	0.224619	HSPA2/HSP90AA1	2
GO:0016462	MF	GO:0016462	pyrophosphatase activity	43873	132/1900	0.200686	0.29762	0.224619	HSPA2/HSP90AA1	2
GO:0015631	MF	GO:0015631	tubulin binding	43842	36/1900	0.205644	0.29762	0.224619	NDEL1	1
GO:0016817	MF	GO:0016817	hydrolase activity, acting on acid anhydrides	43873	135/1900	0.207772	0.29762	0.224619	HSPA2/HSP90AA1	2
GO:0016818	MF	GO:0016818	hydrolase activity, acting on acid anhydrides, in phosphorus-containing anhydrides	43873	135/1900	0.207772	0.29762	0.224619	HSPA2/HSP90AA1	2
GO:0042623	MF	GO:0042623	ATPase activity, coupled	43842	42/1900	0.235878	0.328987	0.248292	HSPA2	1
GO:0042802	MF	GO:0042802	identical protein binding	43873	156/1900	0.258235	0.350935	0.264857	NDEL1/HSP90AA1	2
GO:0019904	MF	GO:0019904	protein domain specific binding	43842	52/1900	0.283932	0.36845	0.278076	HSP90AA1	1
GO:0005102	MF	GO:0005102	signaling receptor binding	43873	167/1900	0.285028	0.36845	0.278076	HSPA2/HSP90AA1	2
GO:0046983	MF	GO:0046983	protein dimerization activity	43873	172/1900	0.297235	0.375082	0.283081	HSP90AA1/CENPT	2
GO:0016787	MF	GO:0016787	hydrolase activity	43902	311/1900	0.31181	0.384324	0.290056	IARS2/HSPA2/HSP90AA1	3
GO:0046982	MF	GO:0046982	protein heterodimerization activity	43842	68/1900	0.355088	0.42772	0.322808	CENPT	1
GO:0016788	MF	GO:0016788	hydrolase activity, acting on ester bonds	43842	90/1900	0.44237	0.521013	0.393217	IARS2	1
GO:0030234	MF	GO:0030234	enzyme regulator activity	43842	105/1900	0.49552	0.558778	0.421719	HSP90AA1	1
GO:0042803	MF	GO:0042803	protein homodimerization activity	43842	105/1900	0.49552	0.558778	0.421719	HSP90AA1	1
GO:0044877	MF	GO:0044877	protein-containing complex binding	43842	131/1900	0.576777	0.636858	0.480648	CENPH	1
GO:0008092	MF	GO:0008092	cytoskeletal protein binding	43842	141/1900	0.604695	0.654058	0.493628	NDEL1	1
GO:0098772	MF	GO:0098772	molecular function regulator	43842	212/1900	0.759274	0.80483	0.607419	HSP90AA1	1

## Sheet: RFI_female_modle_gene_KEGG
	ID	Description	GeneRatio	BgRatio	pvalue	p.adjust	qvalue	geneID	Count
gga00970	gga00970	Aminoacyl-tRNA biosynthesis	7/32	43/4934	6.56841e-09	1.37937e-07	1.10626e-07	416057/421348/425613/421346/428403/100859604/428482	7
gga03010	gga03010	Ribosome	7/32	119/4934	8.12036e-06	8.52638e-05	6.8382e-05	424924/396448/417158/422122/420356/769981/424584	7
gga03008	gga03008	Ribosome biogenesis in eukaryotes	4/32	67/4934	0.000839017	0.00587312	0.00471027	415867/425009/416218/426574	4
gga04141	gga04141	Protein processing in endoplasmic reticulum	5/32	153/4934	0.00274713	0.0144225	0.0115669	776639/416119/418917/423504/423463	5
gga03013	gga03013	RNA transport	4/32	132/4934	0.00984755	0.0413597	0.0331707	395514/416119/422120/425009	4
gga00450	gga00450	Selenocompound metabolism	1/32	15/4934	0.0931155	0.319504	0.256244	425613	1
gga00860	gga00860	Porphyrin and chlorophyll metabolism	1/32	23/4934	0.139284	0.319504	0.256244	421348	1
gga03060	gga03060	Protein export	1/32	23/4934	0.139284	0.319504	0.256244	776639	1
gga03020	gga03020	RNA polymerase	1/32	24/4934	0.144892	0.319504	0.256244	426805	1
gga03040	gga03040	Spliceosome	2/32	107/4934	0.152145	0.319504	0.256244	417916/423504	2
gga04621	gga04621	NOD-like receptor signaling pathway	2/32	126/4934	0.196266	0.340125	0.272782	418827/423463	2
gga04120	gga04120	Ubiquitin mediated proteolysis	2/32	127/4934	0.198638	0.340125	0.272782	418686/417898	2
gga04145	gga04145	Phagosome	2/32	132/4934	0.210553	0.340125	0.272782	776639/420571	2
gga00983	gga00983	Drug metabolism - other enzymes	1/32	57/4934	0.311343	0.467014	0.374548	425028	1
gga05132	gga05132	Salmonella infection	1/32	68/4934	0.359496	0.503294	0.403644	420571	1
gga04914	gga04914	Progesterone-mediated oocyte maturation	1/32	78/4934	0.400429	0.525563	0.421504	423463	1
gga00230	gga00230	Purine metabolism	1/32	125/4934	0.561226	0.666581	0.534602	425028	1
gga04217	gga04217	Necroptosis	1/32	131/4934	0.578464	0.666581	0.534602	423463	1
gga04150	gga04150	mTOR signaling pathway	1/32	140/4934	0.603098	0.666581	0.534602	416119	1
gga04144	gga04144	Endocytosis	1/32	228/4934	0.78104	0.820092	0.657718	423504	1
gga04010	gga04010	MAPK signaling pathway	1/32	261/4934	0.82532	0.82532	0.661911	423504	1
